# Supplementary material for: Defining the genetic components of callus formation: A GWAS approach
Source: PLoS One. 2018 Aug 17;13(8):e0202519. doi: 10.1371/journal.pone.0202519 (PMC6097687; doi:10.1371/journal.pone.0202519)
Supplement: S1 Table — (XLSX) [file pone.0202519.s004.xlsx]

## Sheet: Sheet1
S1 Table. qRT-PCR primers used in the transient protoplast assay.
Gene Name	Gene ID	Primer	Primer Sequences
LEC2	Potri.004G045800	Forward	GGTGCTAGTACTTGTGGCCAAAGA
		Reverse	TTCCTAAGCACCGCTCTGAGTC
CNDbr	Potri.018G014800	Forward	ATATTTGACACAGGCAGTGGTCT
		Reverse	GTTAAGTAGGTGCACTTCGGAGA
MAPK3	Potri.009G066100	Forward	AGATCTCAAACCCAGCAATTTACTGC
		Reverse	ACACATCAATTGCAGCAGTATAGTCG
SOK1	Potri.003G018500	Forward	CAGCTTGCTTGTCTGATTGAATCAACA
		Reverse	GGTGATCAATGTTTTCCAAGCTGGAG
UBQ10b (control)	Potri.001G263000	Forward	GCCTTCGTGGTGGTTATTAAGC
		Reverse	TCCAACAATGGCCAGTAAACAC
