# Supplementary material for: Defining the genetic components of callus formation: A GWAS approach
Source: PLoS One. 2018 Aug 17;13(8):e0202519. doi: 10.1371/journal.pone.0202519 (PMC6097687; doi:10.1371/journal.pone.0202519)
Supplement: S2 Table — (XLSX) [file pone.0202519.s005.xlsx]

## Sheet: Sheet1
S2 Table. Chromosome location for single nucleotide polymorphisms associations with Populus callus phenotypes that exceeded a Bonferroni-adjusted significance threshold [p=3.47E−05].
Chromosome	Position (bp)	-log p-value	Callus Phenotype
3	2236428	9.9e-08	Formation
4	11078307	4.27e-07	Formation
6	22645602	9.89e-07	Formation
8	15806984	8.15e-07	Formation
9	6655602	9.72e-08	Formation
9	6655627	6.98e-07	Formation
18	1206685	3.83e-07	Formation
1	23447383	7.15e-07	Rating
6	23519186	1.61e-07	Rating
12	11117487	5.44e-07	Rating
15	1835111	6.53e-07	Rating
