# Supplementary material for: Defining the genetic components of callus formation: A GWAS approach
Source: PLoS One. 2018 Aug 17;13(8):e0202519. doi: 10.1371/journal.pone.0202519 (PMC6097687; doi:10.1371/journal.pone.0202519)
Supplement: S6 Table — (XLSX) [file pone.0202519.s009.xlsx]

## Sheet: Sheet1
S6 Table. Co-expressed genes between Potri.004G118700, a targeting protein for XKLP2, Potri.015G023600, a gene of unknown function, and Potri.018G014800, CNDbr, Chloroplast Nucleoid DNA-binding-related gene.
Gene Model	Gene Annotation
Potri.001G026300	nucleotide metabolism.synthesis.pyrimidine.orotate phosphoribosyltransferase
Potri.001G123700	transport.potassium
Potri.001G195300	RNA.processing.siRNA methyltransferase
Potri.001G208800	not assigned.unknown
Potri.002G011000	not assigned.unknown
Potri.002G202500	cell wall.pectin*esterases.PME
Potri.002G251400	not assigned.unknown
Potri.002G253700	not assigned.unknown
Potri.003G166500	development.unspecified
Potri.005G033200	cell.cycle
Potri.005G158400	not assigned.unknown
Potri.005G240800	not assigned.unknown
Potri.006G092600	signalling.G-proteins
Potri.006G129600	protein.degradation.ubiquitin.ubiquitin : protein.degradation.ubiquitin
Potri.006G190700	signalling.receptor kinases.leucine rich repeat V
Potri.008G120000	misc.gluco-, galacto- and mannosidases.alpha-galactosidase
Potri.009G042200	not assigned.unknown
Potri.009G061900	not assigned.unknown
Potri.009G141400	cell wall.modification
Potri.010G020600	amino acid metabolism.synthesis.aromatic aa.chorismate.dehydroquinate/shikimate dehydrogenase
Potri.010G098500	not assigned.no ontology.tetratricopeptide repeat (TPR)
Potri.010G188900	signalling.phosphinositides.phosphoinositide phospholipase C
Potri.010G251000	not assigned.unknown
Potri.011G044600	mitochondrial electron transport / ATP synthesis.NADH-DH.type II.internal matrix
Potri.011G126600	not assigned.unknown
Potri.013G043000	RNA.RNA binding
Potri.017G120000	RNA.regulation of transcription.CCAAT box binding factor family, HAP5
Potri.018G034600	stress.abiotic.heat
Potri.018G131400	hormone metabolism.ethylene.signal transduction : RNA.regulation of transcription.AP2/EREBP, APETALA2/Ethylene-responsive element binding protein family
Potri.T085400	RNA.regulation of transcription.unclassified
Potri.T098500	not assigned.no ontology
