# Supplementary material for: Defining the genetic components of callus formation: A GWAS approach
Source: PLoS One. 2018 Aug 17;13(8):e0202519. doi: 10.1371/journal.pone.0202519 (PMC6097687; doi:10.1371/journal.pone.0202519)
Supplement: S8 Table — (XLSX) [file pone.0202519.s011.xlsx]

## Sheet: Sheet1
S8 Table. Co-expressed genes between Potri.009G066100, a mitogen-activated protein kinase , and Potri.018G014800, CNDbr, a Chloroplast Nucleoid DNA-binding-related gene.
Gene Model	Gene Annotation
Potri.001G017000	(at4g12070 : 530.0) unknown protein; INVOLVED IN: biological_process unknown; LOCATED IN: plasma membrane; EXPRESSED IN: 22 plant structures; EXPRESSED DURING: 13 growth stages; Has 30201 Blast hits to 17322 proteins in 780 species: Archae - 12; Bacteria - 1396; Metazoa - 17338; Fungi - 3422; Plants - 5037; Viruses - 0; Other Eukaryotes - 2996 (source: NCBI BLink). & (reliability: 1060.0) & (orig…
Potri.001G041100	(at1g79670 : 627.0) Encodes a receptor-like kinase that does not contain an extracellular leucine-rich repeat domain. A novel type of dominant disease-resistance protein that confers resistance to a broad spectrum of Fusarium races.; RESISTANCE TO FUSARIUM OXYSPORUM 1 (RFO1); FUNCTIONS IN: kinase activity; INVOLVED IN: response to fungus; LOCATED IN: endomembrane system, integral to membrane, cel…
Potri.001G042700	(ipr013126 : 1500.0) Heat shock protein 70 family & (p26413|hsp70_soybn : 1027.0) Heat shock 70 kDa protein - Glycine max (Soybean) & (at3g12580 : 1008.0) heat shock protein 70 (HSP70); FUNCTIONS IN: ATP binding; INVOLVED IN: in 9 processes; LOCATED IN: cytosol, mitochondrion, cell wall, plasma membrane; EXPRESSED IN: 23 plant structures; EXPRESSED DURING: 11 growth stages; CONTAINS InterPro DOMA…
Potri.001G074400	(q7y1x1|est_hevbr : 484.0) Esterase precursor (EC 3.1.1.-) (Early nodule-specific protein homolog) (Latex allergen Hev b 13) - Hevea brasiliensis (Para rubber tree) & (at3g26430 : 388.0) GDSL-like Lipase/Acylhydrolase superfamily protein; FUNCTIONS IN: hydrolase activity, acting on ester bonds, carboxylesterase activity; INVOLVED IN: lipid metabolic process; LOCATED IN: endomembrane system; EXPRE…
Potri.001G079400	(at5g51180 : 499.0) alpha/beta-Hydrolases superfamily protein; CONTAINS InterPro DOMAIN/s: Protein of unknown function DUF676, hydrolase-like (InterPro:IPR007751); BEST Arabidopsis thaliana protein match is: alpha/beta-Hydrolases superfamily protein (TAIR:AT4G25770.1); Has 30201 Blast hits to 17322 proteins in 780 species: Archae - 12; Bacteria - 1396; Metazoa - 17338; Fungi - 3422; Plants - 5037…
Potri.001G098300	(at1g64060 : 1466.0) Interacts with AtrbohD gene to fine tune the spatial control of ROI production and hypersensitive response to cell in and around infection site.; respiratory burst oxidase protein F (RBOH F); FUNCTIONS IN: NAD(P)H oxidase activity; INVOLVED IN: in 10 processes; LOCATED IN: plasma membrane, integral to plasma membrane; EXPRESSED IN: 22 plant structures; EXPRESSED DURING: 13 gr…
Potri.001G108200	(at3g14300 : 117.0) ATPMEPCRC; FUNCTIONS IN: pectinesterase activity; INVOLVED IN: cell wall modification; LOCATED IN: cell wall; EXPRESSED IN: flower; CONTAINS InterPro DOMAIN/s: Pectinesterase, active site (InterPro:IPR018040), Pectin lyase fold/virulence factor (InterPro:IPR011050), Pectinesterase, catalytic (InterPro:IPR000070), Pectinesterase inhibitor (InterPro:IPR006501), Pectin lyase fold…
Potri.001G111400	(at4g22990 : 1043.0) Major Facilitator Superfamily with SPX (SYG1/Pho81/XPR1) domain-containing protein; FUNCTIONS IN: molecular_function unknown; INVOLVED IN: transmembrane transport; LOCATED IN: cellular_component unknown; CONTAINS InterPro DOMAIN/s: SPX, N-terminal (InterPro:IPR004331), Major facilitator superfamily MFS-1 (InterPro:IPR011701), Major facilitator superfamily, general substrate t…
Potri.001G118300	(at4g12290 : 1047.0) Copper amine oxidase family protein; FUNCTIONS IN: quinone binding, primary amine oxidase activity, copper ion binding; INVOLVED IN: oxidation reduction, amine metabolic process; LOCATED IN: vacuole; CONTAINS InterPro DOMAIN/s: Copper amine oxidase, N-terminal (InterPro:IPR016182), Copper amine oxidase, N2-terminal (InterPro:IPR015800), Copper amine oxidase, N2/N3-terminal (I…
Potri.001G132400	(at4g19070 : 121.0) Putative membrane lipoprotein; Has 124 Blast hits to 75 proteins in 28 species: Archae - 2; Bacteria - 7; Metazoa - 8; Fungi - 0; Plants - 50; Viruses - 47; Other Eukaryotes - 10 (source: NCBI BLink). & (reliability: 242.0) & (original description: no original description)
Potri.001G141500	(at4g17900 : 300.0) PLATZ transcription factor family protein; FUNCTIONS IN: binding; INVOLVED IN: biological_process unknown; CONTAINS InterPro DOMAIN/s: Protein of unknown function DUF597 (InterPro:IPR006734); BEST Arabidopsis thaliana protein match is: PLATZ transcription factor family protein (TAIR:AT1G32700.1); Has 399 Blast hits to 399 proteins in 26 species: Archae - 0; Bacteria - 0; Metaz…
Potri.001G154700	(at2g35680 : 378.0) Phosphotyrosine protein phosphatases superfamily protein; FUNCTIONS IN: phosphatase activity, protein tyrosine phosphatase activity, protein tyrosine/serine/threonine phosphatase activity; INVOLVED IN: protein amino acid dephosphorylation, dephosphorylation; LOCATED IN: cellular_component unknown; EXPRESSED IN: 24 plant structures; EXPRESSED DURING: 15 growth stages; CONTAINS …
Potri.001G186200	(at3g16200 : 691.0) unknown protein; Has 97 Blast hits to 97 proteins in 15 species: Archae - 0; Bacteria - 8; Metazoa - 0; Fungi - 0; Plants - 36; Viruses - 0; Other Eukaryotes - 53 (source: NCBI BLink). & (reliability: 1382.0) & (original description: no original description)
Potri.001G238400	(at3g55370 : 145.0) Encodes a nuclear localized Dof domain containing transcription factor expressed primarily in roots. Responsive to salicylic acid. Transgenic overexpressors have yellow leaves and short, defective roots.; OBF-binding protein 3 (OBP3); CONTAINS InterPro DOMAIN/s: Zinc finger, Dof-type (InterPro:IPR003851); BEST Arabidopsis thaliana protein match is: DNA binding with one finger …
Potri.001G241300	(at2g29050 : 441.0) RHOMBOID-like 1 (RBL1); FUNCTIONS IN: serine-type endopeptidase activity; LOCATED IN: Golgi apparatus; EXPRESSED IN: 20 plant structures; EXPRESSED DURING: 11 growth stages; CONTAINS InterPro DOMAIN/s: Peptidase S54, rhomboid (InterPro:IPR002610); BEST Arabidopsis thaliana protein match is: RHOMBOID-like protein 4 (TAIR:AT3G53780.2); Has 5724 Blast hits to 5720 proteins in 169…
Potri.001G242000	(at2g37650 : 503.0) GRAS family transcription factor; CONTAINS InterPro DOMAIN/s: Transcription factor GRAS (InterPro:IPR005202); BEST Arabidopsis thaliana protein match is: SCARECROW-like 14 (TAIR:AT1G07530.1); Has 2417 Blast hits to 2350 proteins in 288 species: Archae - 0; Bacteria - 4; Metazoa - 2; Fungi - 0; Plants - 2410; Viruses - 0; Other Eukaryotes - 1 (source: NCBI BLink). & (gnl|cdd|67…
Potri.001G244900	(at2g29260 : 370.0) NAD(P)-binding Rossmann-fold superfamily protein; FUNCTIONS IN: oxidoreductase activity, binding, catalytic activity; INVOLVED IN: oxidation reduction, metabolic process; LOCATED IN: chloroplast; EXPRESSED IN: 14 plant structures; EXPRESSED DURING: 9 growth stages; CONTAINS InterPro DOMAIN/s: NAD(P)-binding domain (InterPro:IPR016040), Glucose/ribitol dehydrogenase (InterPro:I…
Potri.001G261400	no hits & (original description: no original description)
Potri.001G270800	(at1g12740 : 486.0) encodes a protein with cytochrome P450 domain; "cytochrome P450, family 87, subfamily A, polypeptide 2" (CYP87A2); FUNCTIONS IN: electron carrier activity, monooxygenase activity, iron ion binding, oxygen binding, heme binding; INVOLVED IN: oxidation reduction; EXPRESSED IN: root; CONTAINS InterPro DOMAIN/s: Cytochrome P450 (InterPro:IPR001128), Cytochrome P450, E-class, group…
Potri.001G280100	(at3g51770 : 789.0) Encodes a negative regulator of 1-aminocyclopropane-1-carboxylic acid synthase5(ACS5), which catalyze the rate-limiting step in ethylene biosynthesis. ETO1 directly interacts with ACS5 and inhibits its enzyme activity and targets it for degradation via proteasome-dependent pathway. It also interacts with CUL3 (a component of ubiquitin ligase complexes). eto1 (and eto3) mutatio…
Potri.001G283200	(at5g10530 : 381.0) Concanavalin A-like lectin protein kinase family protein; FUNCTIONS IN: kinase activity; INVOLVED IN: protein amino acid phosphorylation; LOCATED IN: endomembrane system; EXPRESSED IN: root; CONTAINS InterPro DOMAIN/s: Legume lectin, beta chain (InterPro:IPR001220), Protein kinase, ATP binding site (InterPro:IPR017441), Serine/threonine-protein kinase-like domain (InterPro:IPR…
Potri.001G290600	(at5g14930 : 281.0) encodes an acyl hydrolase involved in senescence .; senescence-associated gene 101 (SAG101); CONTAINS InterPro DOMAIN/s: Lipase, class 3 (InterPro:IPR002921); BEST Arabidopsis thaliana protein match is: alpha/beta-Hydrolases superfamily protein (TAIR:AT3G52430.1); Has 224 Blast hits to 223 proteins in 35 species: Archae - 0; Bacteria - 4; Metazoa - 0; Fungi - 0; Plants - 205; …
Potri.001G291800	(gnl|cdd|36496 : 446.0) no description available & (at1g73300 : 435.0) serine carboxypeptidase-like 2 (scpl2); FUNCTIONS IN: serine-type carboxypeptidase activity; INVOLVED IN: proteolysis; LOCATED IN: endomembrane system; CONTAINS InterPro DOMAIN/s: Peptidase S10, serine carboxypeptidase (InterPro:IPR001563); BEST Arabidopsis thaliana protein match is: serine carboxypeptidase-like 1 (TAIR:AT5G36…
Potri.001G303900	(at4g36910 : 255.0) Has a cystathionine Beta-synthase domain.; LOSS OF THE TIMING OF ET AND JA BIOSYNTHESIS 2 (LEJ2); FUNCTIONS IN: molecular_function unknown; INVOLVED IN: biological_process unknown; LOCATED IN: chloroplast; EXPRESSED IN: 23 plant structures; EXPRESSED DURING: 13 growth stages; CONTAINS InterPro DOMAIN/s: Cystathionine beta-synthase, core (InterPro:IPR000644); BEST Arabidopsis t…
Potri.001G328000	(at5g13080 : 167.0) WRKY75 is one of several transcription factors induced during Pi deprivation. It is nuclear localized and regulated differentially during Pi starvation. RNAi mediated suppression of WRKY75 made the plants more susceptible to Pi stress as indicated by the higher accumulation of anthocyanin during Pi starvation.; WRKY DNA-binding protein 75 (WRKY75); CONTAINS InterPro DOMAIN/s: …
Potri.001G341700	(original description: no original description)
Potri.001G349600	(at5g14700 : 358.0) NAD(P)-binding Rossmann-fold superfamily protein; FUNCTIONS IN: coenzyme binding, binding, cinnamoyl-CoA reductase activity, catalytic activity; INVOLVED IN: lignin biosynthetic process, cellular metabolic process, metabolic process; LOCATED IN: cellular_component unknown; EXPRESSED IN: 22 plant structures; EXPRESSED DURING: 13 growth stages; CONTAINS InterPro DOMAIN/s: NAD-de…
Potri.001G349900	(at3g28450 : 773.0) Leucine-rich repeat protein kinase family protein; FUNCTIONS IN: protein serine/threonine kinase activity, kinase activity, ATP binding; INVOLVED IN: transmembrane receptor protein tyrosine kinase signaling pathway, protein amino acid phosphorylation; LOCATED IN: chloroplast, plasma membrane, membrane; EXPRESSED IN: 24 plant structures; EXPRESSED DURING: 13 growth stages; CONT…
Potri.001G356200	(ipr021924 : 1500.0) Protein of unknown function DUF3537 & (at3g20300 : 591.0) Protein of unknown function (DUF3537); CONTAINS InterPro DOMAIN/s: Protein of unknown function DUF3537 (InterPro:IPR021924); BEST Arabidopsis thaliana protein match is: Protein of unknown function (DUF3537) (TAIR:AT1G50630.1); Has 143 Blast hits to 143 proteins in 16 species: Archae - 0; Bacteria - 0; Metazoa - 0; Fung…
Potri.001G373700	(at3g15070 : 326.0) RING/U-box superfamily protein; FUNCTIONS IN: zinc ion binding; EXPRESSED IN: 23 plant structures; EXPRESSED DURING: 15 growth stages; CONTAINS InterPro DOMAIN/s: Zinc finger, RING-type (InterPro:IPR001841), Zinc finger, C3HC4 RING-type (InterPro:IPR018957); BEST Arabidopsis thaliana protein match is: RING/U-box superfamily protein (TAIR:AT1G53190.2). & (gnl|cdd|39828 : 70.0) …
Potri.001G378700	no hits & (original description: no original description)
Potri.001G385200	(at3g14840 : 1163.0) Leucine-rich repeat transmembrane protein kinase; FUNCTIONS IN: protein serine/threonine kinase activity, protein kinase activity, ATP binding; INVOLVED IN: protein amino acid phosphorylation; LOCATED IN: plasma membrane; EXPRESSED IN: 25 plant structures; EXPRESSED DURING: 14 growth stages; CONTAINS InterPro DOMAIN/s: Malectin/receptor-like protein kinase (InterPro:IPR021720…
Potri.001G413900	(at4g27290 : 852.0) S-locus lectin protein kinase family protein; FUNCTIONS IN: sugar binding, protein serine/threonine kinase activity, protein kinase activity, ATP binding; INVOLVED IN: protein amino acid phosphorylation, recognition of pollen; LOCATED IN: endomembrane system; CONTAINS InterPro DOMAIN/s: Curculin-like (mannose-binding) lectin (InterPro:IPR001480), Apple-like (InterPro:IPR003609…
Potri.001G426700	no hits & (original description: no original description)
Potri.001G429700	(gnl|cdd|39857 : 294.0) no description available & (at4g27190 : 240.0) NB-ARC domain-containing disease resistance protein; FUNCTIONS IN: nucleoside-triphosphatase activity, nucleotide binding, ATP binding; INVOLVED IN: apoptosis, defense response; LOCATED IN: cellular_component unknown; CONTAINS InterPro DOMAIN/s: ATPase, AAA+ type, core (InterPro:IPR003593), NB-ARC (InterPro:IPR002182), Disease…
Potri.001G447200	no hits & (original description: no original description)
Potri.001G455000	(at4g10380 : 409.0) Boric acid channel. Essential for efficient boron uptake and plant development under boron limitation. Also functions in arsenite transport and tolerance. Localized preferentially in outer membrane domains of root cells.; NOD26-like intrinsic protein 5;1 (NIP5;1); CONTAINS InterPro DOMAIN/s: Major intrinsic protein, conserved site (InterPro:IPR022357), Major intrinsic protein …
Potri.001G469800	(at1g55730 : 607.0) member of Low affinity calcium antiporter CAX2 family; cation exchanger 5 (CAX5); FUNCTIONS IN: cation:cation antiporter activity, calcium:cation antiporter activity; INVOLVED IN: cation transport, transmembrane transport; LOCATED IN: integral to membrane; CONTAINS InterPro DOMAIN/s: Sodium/calcium exchanger membrane region (InterPro:IPR004837), Calcium/proton exchanger superf…
Potri.002G010700	(at3g26040 : 301.0) HXXXD-type acyl-transferase family protein; FUNCTIONS IN: transferase activity, transferring acyl groups other than amino-acyl groups, transferase activity; INVOLVED IN: biological_process unknown; LOCATED IN: cellular_component unknown; EXPRESSED IN: root; CONTAINS InterPro DOMAIN/s: Transferase (InterPro:IPR003480); BEST Arabidopsis thaliana protein match is: HXXXD-type acyl…
Potri.002G012900	(at1g47670 : 549.0) Transmembrane amino acid transporter family protein; FUNCTIONS IN: amino acid transmembrane transporter activity; INVOLVED IN: amino acid transport; LOCATED IN: plasma membrane, membrane; EXPRESSED IN: 20 plant structures; EXPRESSED DURING: 13 growth stages; CONTAINS InterPro DOMAIN/s: Amino acid transporter, transmembrane (InterPro:IPR013057); BEST Arabidopsis thaliana protei…
Potri.002G019500	(at1g75840 : 306.0) Belongs to the plant-specific ROP group of Rho GTPases; localized to the plasma membrane of tips of root hairs; involved in polar growth control.; RAC-like GTP binding protein 5 (ARAC5); CONTAINS InterPro DOMAIN/s: Ras GTPase (InterPro:IPR001806), Small GTP-binding protein (InterPro:IPR005225), Ras (InterPro:IPR013753), Small GTPase, Rho type (InterPro:IPR003578); BEST Arabido…
Potri.002G025800	(gnl|cdd|35378 : 516.0) no description available & (at4g31500 : 490.0) Encodes an oxime-metabolizing enzyme in the biosynthetic pathway of glucosinolates. Is required for phytochrome signal transduction in red light. Mutation confers auxin overproduction.; "cytochrome P450, family 83, subfamily B, polypeptide 1" (CYP83B1); FUNCTIONS IN: oxidoreductase activity, acting on paired donors, with incor…
Potri.002G057300	(at2g30880 : 514.0) Pleckstrin homology (PH) domain-containing protein; FUNCTIONS IN: phosphoinositide binding; INVOLVED IN: signal transduction; LOCATED IN: plant-type cell wall; EXPRESSED IN: stem; CONTAINS InterPro DOMAIN/s: Pleckstrin homology-type (InterPro:IPR011993), Pleckstrin homology (InterPro:IPR001849); Has 35333 Blast hits to 34131 proteins in 2444 species: Archae - 798; Bacteria - 2…
Potri.002G063700	(at4g09760 : 482.0) encodes a choline synthase whose gene expression is induced by high salt and mannitol.; Protein kinase superfamily protein; CONTAINS InterPro DOMAIN/s: Choline/ethanolamine kinase (InterPro:IPR002573), Protein kinase-like domain (InterPro:IPR011009); BEST Arabidopsis thaliana protein match is: choline kinase 1 (TAIR:AT1G71697.1); Has 35333 Blast hits to 34131 proteins in 2444 …
Potri.002G064800	(at4g09830 : 201.0) Uncharacterised conserved protein UCP009193; CONTAINS InterPro DOMAIN/s: Uncharacterised conserved protein UCP009193 (InterPro:IPR016549); BEST Arabidopsis thaliana protein match is: Uncharacterised conserved protein UCP009193 (TAIR:AT5G64780.1); Has 86 Blast hits to 86 proteins in 18 species: Archae - 0; Bacteria - 0; Metazoa - 0; Fungi - 2; Plants - 84; Viruses - 0; Other Eu…
Potri.002G065400	(at5g42440 : 387.0) Protein kinase superfamily protein; FUNCTIONS IN: protein serine/threonine kinase activity, protein kinase activity, kinase activity, ATP binding; INVOLVED IN: protein amino acid phosphorylation; LOCATED IN: endomembrane system; EXPRESSED IN: 17 plant structures; EXPRESSED DURING: 10 growth stages; CONTAINS InterPro DOMAIN/s: Protein kinase, ATP binding site (InterPro:IPR01744…
Potri.002G084900	(at1g44770 : 217.0) unknown protein; FUNCTIONS IN: molecular_function unknown; INVOLVED IN: biological_process unknown; LOCATED IN: cellular_component unknown; EXPRESSED IN: 24 plant structures; EXPRESSED DURING: 15 growth stages; BEST Arabidopsis thaliana protein match is: unknown protein (TAIR:AT5G49710.3); Has 30201 Blast hits to 17322 proteins in 780 species: Archae - 12; Bacteria - 1396; Met…
Potri.002G091600	no hits & (original description: no original description)
Potri.002G098800	(at4g08950 : 387.0) EXORDIUM (EXO); FUNCTIONS IN: molecular_function unknown; INVOLVED IN: response to brassinosteroid stimulus; LOCATED IN: cell wall, plant-type cell wall; EXPRESSED IN: 21 plant structures; EXPRESSED DURING: 13 growth stages; CONTAINS InterPro DOMAIN/s: Phosphate-induced protein 1 (InterPro:IPR006766); BEST Arabidopsis thaliana protein match is: Phosphate-responsive 1 family pr…
Potri.002G120200	(at4g24230 : 97.4) acyl-CoA-binding protein ACBP3. Localized extracellularly in transiently expressed tobacco BY-2 cells and onion epidermal cells. Binds arachidonyl-CoA with high affinity.; acyl-CoA-binding domain 3 (ACBP3); FUNCTIONS IN: acyl-CoA binding; INVOLVED IN: fatty acid transport; LOCATED IN: extracellular region; EXPRESSED IN: 6 plant structures; CONTAINS InterPro DOMAIN/s: Acyl-CoA-b…
Potri.002G123900	(at5g52010 : 170.0) C2H2-like zinc finger protein; FUNCTIONS IN: sequence-specific DNA binding transcription factor activity, zinc ion binding, nucleic acid binding; INVOLVED IN: regulation of transcription; LOCATED IN: intracellular, chloroplast; EXPRESSED IN: 21 plant structures; EXPRESSED DURING: 13 growth stages; CONTAINS InterPro DOMAIN/s: Zinc finger, C2H2-like (InterPro:IPR015880), Zinc fi…
Potri.002G125700	(at1g45230 : 208.0) Protein of unknown function (DUF3223); FUNCTIONS IN: molecular_function unknown; INVOLVED IN: biological_process unknown; LOCATED IN: chloroplast; EXPRESSED IN: 22 plant structures; EXPRESSED DURING: 13 growth stages; CONTAINS InterPro DOMAIN/s: Protein of unknown function DUF3223 (InterPro:IPR021602); BEST Arabidopsis thaliana protein match is: Protein of unknown function (DU…
Potri.002G131900	no hits & (original description: no original description)
Potri.002G136700	(at2g35680 : 348.0) Phosphotyrosine protein phosphatases superfamily protein; FUNCTIONS IN: phosphatase activity, protein tyrosine phosphatase activity, protein tyrosine/serine/threonine phosphatase activity; INVOLVED IN: protein amino acid dephosphorylation, dephosphorylation; LOCATED IN: cellular_component unknown; EXPRESSED IN: 24 plant structures; EXPRESSED DURING: 15 growth stages; CONTAINS …
Potri.002G143200	(at5g07670 : 475.0) RNI-like superfamily protein; CONTAINS InterPro DOMAIN/s: F-box domain, cyclin-like (InterPro:IPR001810); BEST Arabidopsis thaliana protein match is: RNI-like superfamily protein (TAIR:AT5G51380.1); Has 3082 Blast hits to 1820 proteins in 183 species: Archae - 0; Bacteria - 20; Metazoa - 1308; Fungi - 229; Plants - 1264; Viruses - 0; Other Eukaryotes - 261 (source: NCBI BLink)…
Potri.002G148800	(at2g03740 : 51.2) late embryogenesis abundant domain-containing protein / LEA domain-containing protein; CONTAINS InterPro DOMAIN/s: Late embryogenesis abundant protein, group 4 (InterPro:IPR004238); BEST Arabidopsis thaliana protein match is: Late embryogenesis abundant protein (LEA) family protein (TAIR:AT2G03850.1); Has 1140 Blast hits to 576 proteins in 184 species: Archae - 2; Bacteria - 34…
Potri.002G175600	(at2g46620 : 617.0) P-loop containing nucleoside triphosphate hydrolases superfamily protein; FUNCTIONS IN: nucleoside-triphosphatase activity, ATPase activity, nucleotide binding, ATP binding; LOCATED IN: endomembrane system; EXPRESSED IN: 22 plant structures; EXPRESSED DURING: 13 growth stages; CONTAINS InterPro DOMAIN/s: ATPase, AAA+ type, core (InterPro:IPR003593), ATPase, AAA-type, core (Int…
Potri.002G191000	(at2g47160 : 1127.0) Boron transporter. Protein accumulates in shoots and roots under conditions of boron deficiency and is degraded within several hours of restoring boron supply. Localized to the plasma membrane under B limitation, and to the cytoplasm after B application before degradation. Protein is transferred via the endosomes to the vacuole for degradation. Localized to the inner plasma m…
Potri.002G233200	(at5g16740 : 396.0) Transmembrane amino acid transporter family protein; CONTAINS InterPro DOMAIN/s: Amino acid transporter, transmembrane (InterPro:IPR013057); BEST Arabidopsis thaliana protein match is: Transmembrane amino acid transporter family protein (TAIR:AT5G02170.1); Has 1807 Blast hits to 1807 proteins in 277 species: Archae - 0; Bacteria - 0; Metazoa - 736; Fungi - 347; Plants - 385; V…
Potri.002G244000	(at5g48720 : 261.0) Encodes XRI1 (X-ray induced 1). Required for post-meiotic stages of pollen development and male and female meiosis. Maybe required for meiotic DNA repair. Inducible by X-ray. Homozygous xri1 mutants are sterile due to extensive chromosome fragmentation.; X-RAY INDUCED TRANSCRIPT 1 (XRI1); FUNCTIONS IN: molecular_function unknown; INVOLVED IN: DNA repair, female meiosis, respon…
Potri.002G247500	(at4g13020 : 622.0) Encodes a member of the cdc2+ family of protein kinases MHK. Similar to the mak genes of rats. mak encodes a protein kinase that may play a role in spermatogenesis.; MHK; FUNCTIONS IN: protein serine/threonine kinase activity, protein kinase activity, kinase activity, ATP binding; INVOLVED IN: protein amino acid phosphorylation; EXPRESSED IN: 24 plant structures; EXPRESSED DUR…
Potri.003G001800	(gnl|cdd|66748 : 576.0) no description available & (at3g45290 : 525.0) A member of a large family of seven-transmembrane domain proteins specific to plants, homologs of the barley mildew resistance locus o (MLO) protein. The Arabidopsis genome contains 15 genes encoding MLO proteins, with localization in plasma membrane. Phylogenetic analysis revealed four clades of closely-related AtMLO genes. A…
Potri.003G004800	(at5g07010 : 302.0) Encodes a sulfotransferase that acts specifically on 11- and 12-hydroxyjasmonic acid. Transcript levels for this enzyme are increased by treatments with jasmonic acid (JA), 12-hydroxyJA, JA-isoleucine, and 12-oxyphytodienoic acid (a JA precursor).; sulfotransferase 2A (ST2A); CONTAINS InterPro DOMAIN/s: Sulfotransferase domain (InterPro:IPR000863); BEST Arabidopsis thaliana pr…
Potri.003G010700	(at1g68840 : 53.1) Rav2 is part of a complex that has been named `regulator of the (H+)-ATPase of the vacuolar and endosomal membranes (RAVE); related to ABI3/VP1 2 (RAV2); FUNCTIONS IN: transcription repressor activity, DNA binding, sequence-specific DNA binding transcription factor activity; INVOLVED IN: regulation of transcription, DNA-dependent; LOCATED IN: chloroplast; EXPRESSED IN: 11 plant…
Potri.003G011100	no hits & (original description: no original description)
Potri.003G023300	(at5g64550 : 618.0) loricrin-related; BEST Arabidopsis thaliana protein match is: loricrin-related (TAIR:AT5G09670.1); Has 1807 Blast hits to 1807 proteins in 277 species: Archae - 0; Bacteria - 0; Metazoa - 736; Fungi - 347; Plants - 385; Viruses - 0; Other Eukaryotes - 339 (source: NCBI BLink). & (reliability: 1236.0) & (original description: no original description)
Potri.003G039000	(at1g72970 : 799.0) Originally identified as a mutation that causes floral organs to fuse together. About 10-20% of mutants also have defects in ovules. Mutants have reduced fertility most likely as because of fusions that pistil emergence. The protein has similarity to the mandelonitrile lyase family of FAD containing oxidoreductases and is predicted to be secreted (SignalP).It is expressed in a…
Potri.003G054800	(at1g52320 : 573.0) unknown protein; FUNCTIONS IN: molecular_function unknown; INVOLVED IN: N-terminal protein myristoylation; LOCATED IN: plasma membrane; EXPRESSED IN: 23 plant structures; EXPRESSED DURING: 14 growth stages; CONTAINS InterPro DOMAIN/s: Protein of unknown function DUF632 (InterPro:IPR006867); BEST Arabidopsis thaliana protein match is: Protein of unknown function (DUF630 and DUF…
Potri.003G061800	(at1g15410 : 377.0) aspartate-glutamate racemase family; FUNCTIONS IN: racemase and epimerase activity, acting on amino acids and derivatives; INVOLVED IN: metabolic process, cellular amino acid metabolic process; LOCATED IN: chloroplast; EXPRESSED IN: 22 plant structures; EXPRESSED DURING: 13 growth stages; CONTAINS InterPro DOMAIN/s: Asp/Glu/hydantoin racemase (InterPro:IPR015942), Aspartate ra…
Potri.003G067200	(at3g14060 : 63.5) unknown protein; BEST Arabidopsis thaliana protein match is: unknown protein (TAIR:AT1G54120.1); Has 30 Blast hits to 30 proteins in 8 species: Archae - 0; Bacteria - 0; Metazoa - 0; Fungi - 0; Plants - 30; Viruses - 0; Other Eukaryotes - 0 (source: NCBI BLink). & (reliability: 127.0) & (original description: no original description)
Potri.003G104100	(at3g23640 : 90.1) heteroglycan glucosidase 1 (HGL1); FUNCTIONS IN: hydrolase activity, hydrolyzing O-glycosyl compounds; INVOLVED IN: carbohydrate metabolic process; LOCATED IN: chloroplast; EXPRESSED IN: 22 plant structures; EXPRESSED DURING: 13 growth stages; CONTAINS InterPro DOMAIN/s: Glycoside hydrolase, family 31 (InterPro:IPR000322), Glycoside hydrolase, catalytic core (InterPro:IPR017853…
Potri.003G104500	(at2g38250 : 112.0) Homeodomain-like superfamily protein; FUNCTIONS IN: sequence-specific DNA binding transcription factor activity; INVOLVED IN: regulation of transcription; LOCATED IN: nucleolus; EXPRESSED IN: stamen; EXPRESSED DURING: 4 anthesis, petal differentiation and expansion stage; CONTAINS InterPro DOMAIN/s: SANT, DNA-binding (InterPro:IPR001005), MYB-like (InterPro:IPR017877); BEST Ar…
Potri.003G105400	(at1g61590 : 588.0) Protein kinase superfamily protein; FUNCTIONS IN: protein serine/threonine kinase activity, protein kinase activity, kinase activity, ATP binding; INVOLVED IN: protein amino acid phosphorylation; LOCATED IN: chloroplast; EXPRESSED IN: 6 plant structures; EXPRESSED DURING: 4 anthesis, petal differentiation and expansion stage; CONTAINS InterPro DOMAIN/s: Protein kinase, ATP bin…
Potri.003G129900	(at5g41350 : 135.0) RING/U-box superfamily protein; FUNCTIONS IN: zinc ion binding; LOCATED IN: mitochondrion; EXPRESSED IN: 20 plant structures; EXPRESSED DURING: 10 growth stages; CONTAINS InterPro DOMAIN/s: Zinc finger, RING-type (InterPro:IPR001841), Zinc finger, C3HC4 RING-type (InterPro:IPR018957); BEST Arabidopsis thaliana protein match is: RING-H2 finger B1A (TAIR:AT4G00335.2); Has 30201 …
Potri.003G133800	(at5g60750 : 439.0) CAAX amino terminal protease family protein; FUNCTIONS IN: endopeptidase activity; INVOLVED IN: proteolysis; LOCATED IN: chloroplast, membrane; EXPRESSED IN: 23 plant structures; EXPRESSED DURING: 14 growth stages; CONTAINS InterPro DOMAIN/s: Abortive infection protein (InterPro:IPR003675); BEST Arabidopsis thaliana protein match is: CAAX amino terminal protease family protein…
Potri.003G139000	(original description: no original description)
Potri.003G139200	(at5g53160 : 286.0) Encodes RCAR3, a regulatory component of ABA receptor. Interacts with protein phosphatase 2Cs ABI1 and ABI2. Stimulates ABA signaling.; regulatory components of ABA receptor 3 (RCAR3); CONTAINS InterPro DOMAIN/s: Polyketide cyclase/dehydrase (InterPro:IPR019587); BEST Arabidopsis thaliana protein match is: regulatory component of ABA receptor 1 (TAIR:AT1G01360.1); Has 1807 Bla…
Potri.003G141900	(at5g42050 : 301.0) DCD (Development and Cell Death) domain protein; CONTAINS InterPro DOMAIN/s: Development/cell death domain (InterPro:IPR013989), Kelch related (InterPro:IPR013089); BEST Arabidopsis thaliana protein match is: DCD (Development and Cell Death) domain protein (TAIR:AT3G27090.1); Has 30201 Blast hits to 17322 proteins in 780 species: Archae - 12; Bacteria - 1396; Metazoa - 17338; …
Potri.003G148300	(gnl|cdd|35541 : 80.1) no description available & (at5g48655 : 75.9) RING/U-box superfamily protein; FUNCTIONS IN: zinc ion binding; INVOLVED IN: response to chitin; EXPRESSED IN: 24 plant structures; EXPRESSED DURING: 15 growth stages; CONTAINS InterPro DOMAIN/s: Zinc finger, RING-type, conserved site (InterPro:IPR017907), Zinc finger, RING-type (InterPro:IPR001841), Zinc finger, C3HC4 RING-type…
Potri.003G149900	(at3g47570 : 118.0) Leucine-rich repeat protein kinase family protein; FUNCTIONS IN: protein serine/threonine kinase activity, kinase activity, ATP binding; INVOLVED IN: transmembrane receptor protein tyrosine kinase signaling pathway, protein amino acid phosphorylation; LOCATED IN: plasma membrane; EXPRESSED IN: 13 plant structures; EXPRESSED DURING: 8 growth stages; CONTAINS InterPro DOMAIN/s: …
Potri.003G150000	(at3g47570 : 417.0) Leucine-rich repeat protein kinase family protein; FUNCTIONS IN: protein serine/threonine kinase activity, kinase activity, ATP binding; INVOLVED IN: transmembrane receptor protein tyrosine kinase signaling pathway, protein amino acid phosphorylation; LOCATED IN: plasma membrane; EXPRESSED IN: 13 plant structures; EXPRESSED DURING: 8 growth stages; CONTAINS InterPro DOMAIN/s: …
Potri.003G150800	(at5g51190 : 170.0) encodes a member of the ERF (ethylene response factor) subfamily B-3 of ERF/AP2 transcription factor family. The protein contains one AP2 domain. There are 18 members in this subfamily including ATERF-1, ATERF-2, AND ATERF-5.; Integrase-type DNA-binding superfamily protein; CONTAINS InterPro DOMAIN/s: DNA-binding, integrase-type (InterPro:IPR016177), Pathogenesis-related trans…
Potri.003G160400	(at4g15755 : 64.3) Calcium-dependent lipid-binding (CaLB domain) family protein; FUNCTIONS IN: molecular_function unknown; INVOLVED IN: biological_process unknown; LOCATED IN: cellular_component unknown; EXPRESSED IN: cultured cell; CONTAINS InterPro DOMAIN/s: C2 membrane targeting protein (InterPro:IPR018029), C2 calcium/lipid-binding domain, CaLB (InterPro:IPR008973), C2 calcium-dependent membr…
Potri.003G163000	(at2g33550 : 309.0) Homeodomain-like superfamily protein; CONTAINS InterPro DOMAIN/s: MYB-like (InterPro:IPR017877); BEST Arabidopsis thaliana protein match is: sequence-specific DNA binding transcription factors (TAIR:AT4G31270.1); Has 743 Blast hits to 735 proteins in 54 species: Archae - 0; Bacteria - 0; Metazoa - 25; Fungi - 8; Plants - 568; Viruses - 0; Other Eukaryotes - 142 (source: NCBI B…
Potri.003G178500	no hits & (original description: no original description)
Potri.003G187100	(at1g64660 : 548.0) Encodes a functional methionine gamma-lyase, a cytosolic enzyme catalyzes the degradation of methionine into methanethiol, alpha-ketobutyrate and ammonia. The catabolism of excess methionine is important to methionine homeostasis.; methionine gamma-lyase (MGL); CONTAINS InterPro DOMAIN/s: Pyridoxal phosphate-dependent transferase, major domain (InterPro:IPR015424), Cys/Met met…
Potri.003G190100	(at2g38695 : 116.0) unknown protein; Has 56 Blast hits to 54 proteins in 13 species: Archae - 0; Bacteria - 0; Metazoa - 0; Fungi - 0; Plants - 56; Viruses - 0; Other Eukaryotes - 0 (source: NCBI BLink). & (reliability: 232.0) & (original description: no original description)
Potri.003G218600	(at3g13570 : 144.0) encodes an SC35-like splicing factor of 30 kD that is localized to the nuclear specks.; SC35-like splicing factor 30A (SCL30A); FUNCTIONS IN: RNA binding, nucleotide binding, nucleic acid binding; INVOLVED IN: nuclear mRNA splicing, via spliceosome, RNA splicing; LOCATED IN: nuclear speck; EXPRESSED IN: 26 plant structures; EXPRESSED DURING: 14 growth stages; CONTAINS InterPro…
Potri.003G221200	(at5g56530 : 714.0) Protein of Unknown Function (DUF239); FUNCTIONS IN: molecular_function unknown; INVOLVED IN: biological_process unknown; LOCATED IN: cellular_component unknown; CONTAINS InterPro DOMAIN/s: Protein of unknown function DUF239, plant (InterPro:IPR004314); BEST Arabidopsis thaliana protein match is: Protein of Unknown Function (DUF239) (TAIR:AT1G55360.1). & (gnl|cdd|66735 : 274.0)…
Potri.004G006800	(gnl|cdd|68459 : 99.7) no description available & (ipr006969 : 81.828354) Stigma-specific protein Stig1 & (at1g11925 : 77.0) Encodes a Stigma-specific Stig1 family protein; Stigma-specific Stig1 family protein; FUNCTIONS IN: molecular_function unknown; INVOLVED IN: biological_process unknown; LOCATED IN: endomembrane system; CONTAINS InterPro DOMAIN/s: Stigma-specific protein Stig1 (InterPro:IPR0…
Potri.004G025500	(at4g23180 : 521.0) Encodes a receptor-like protein kinase. Naming convention from Chen et al 2003 (PMID 14756307); cysteine-rich RLK (RECEPTOR-like protein kinase) 10 (CRK10); FUNCTIONS IN: protein serine/threonine kinase activity, protein kinase activity, kinase activity, ATP binding; INVOLVED IN: protein amino acid phosphorylation; LOCATED IN: plasma membrane; EXPRESSED IN: 22 plant structures…
Potri.004G032200	(at4g05150 : 297.0) Octicosapeptide/Phox/Bem1p family protein; FUNCTIONS IN: molecular_function unknown; INVOLVED IN: biological_process unknown; LOCATED IN: cellular_component unknown; EXPRESSED IN: 24 plant structures; EXPRESSED DURING: 13 growth stages; CONTAINS InterPro DOMAIN/s: Octicosapeptide/Phox/Bem1p (InterPro:IPR000270); BEST Arabidopsis thaliana protein match is: Octicosapeptide/Phox/…
Potri.004G036100	(at4g21580 : 501.0) oxidoreductase, zinc-binding dehydrogenase family protein; FUNCTIONS IN: oxidoreductase activity, binding, catalytic activity, zinc ion binding; INVOLVED IN: oxidation reduction, metabolic process; LOCATED IN: cellular_component unknown; EXPRESSED IN: 23 plant structures; EXPRESSED DURING: 13 growth stages; CONTAINS InterPro DOMAIN/s: GroES-like (InterPro:IPR011032), Quinone o…
Potri.004G046300	(at3g47620 : 160.0) Encodes a transcription factor AtTCP14 that regulates seed germination. AtTCP14 shows elevated expression level just prior to germination. AtTCP14 is predominantly expressed in the vascular tissue of the embryo, and affects gene expression in radicles in a non-cell-autonomous manner.; "TEOSINTE BRANCHED, cycloidea and PCF (TCP) 14" (TCP14); CONTAINS InterPro DOMAIN/s: Transcri…
Potri.004G065400	(at5g46330 : 1127.0) Encodes a leucine-rich repeat serine/threonine protein kinase that is expressed ubiquitously. FLS2 is involved in MAP kinase signalling relay involved in innate immunity. Essential in the perception of flagellin, a potent elicitor of the defense response. FLS2 is directed for degradation by the bacterial ubiquitin ligase AvrPtoB.; FLAGELLIN-SENSITIVE 2 (FLS2); FUNCTIONS IN: p…
Potri.004G069200	(at1g65730 : 934.0) Arabidopsis thaliana metal-nicotianamine transporter YSL4; YELLOW STRIPE like 7 (YSL7); FUNCTIONS IN: oligopeptide transporter activity; INVOLVED IN: oligopeptide transport, transmembrane transport; LOCATED IN: plasma membrane; EXPRESSED IN: 10 plant structures; EXPRESSED DURING: 4 anthesis, C globular stage, petal differentiation and expansion stage; CONTAINS InterPro DOMAIN/…
Potri.004G080100	(at5g24020 : 450.0) Encodes a Ca2+ dependent ATPase required for correct positioning of the chloroplast division apparatus. Its ATPase activity is stimulated by AtMinE1, a topological specificity factor.; MIND; FUNCTIONS IN: calcium-dependent ATPase activity, protein binding, ATPase activity, protein homodimerization activity; INVOLVED IN: chloroplast fission; LOCATED IN: chloroplast; EXPRESSED I…
Potri.004G082000	(gnl|cdd|82505 : 770.0) no description available & (at1g65880 : 731.0) Encodes a benzoate-CoA ligase. Involved in the biosynthesis of benzoyloxyglucosinolate in Arabidopsis seeds.; benzoyloxyglucosinolate 1 (BZO1); CONTAINS InterPro DOMAIN/s: AMP-dependent synthetase/ligase (InterPro:IPR000873); BEST Arabidopsis thaliana protein match is: acyl activating enzyme 12 (TAIR:AT1G65890.1); Has 76758 Bl…
Potri.004G083600	no hits & (original description: no original description)
Potri.004G090500	(at2g36230 : 441.0) Encodes a BBMII isomerase involved in histidine biosynthesis.; ALBINO AND PALE GREEN 10 (APG10); FUNCTIONS IN: 1-(5-phosphoribosyl)-5-[(5-phosphoribosylamino)methylideneamino]imidazole-4-carboxamide isomerase activity; INVOLVED IN: histidine biosynthetic process; LOCATED IN: chloroplast; EXPRESSED IN: 21 plant structures; EXPRESSED DURING: 13 growth stages; CONTAINS InterPro D…
Potri.004G102500	(gnl|cdd|87067 : 321.0) no description available & (at3g25780 : 253.0) Encodes allene oxide cyclase, one of the enzymes involved in jasmonic acid biosynthesis. One of four genes in Arabidopsis that encode this enzyme. mRNA expression is upregulated in senescing leaves. Note: Nomenclature for Arabidopsis allene oxide cyclase 3 (AOC3, AT3G25780) gene is based on Stenzel et al. 2003 Plant Molecular …
Potri.004G121900	(at3g01170 : 226.0) Ribosomal protein L34e superfamily protein; FUNCTIONS IN: structural constituent of ribosome; INVOLVED IN: translation; LOCATED IN: ribosome, intracellular, chloroplast; EXPRESSED IN: 23 plant structures; EXPRESSED DURING: 13 growth stages; CONTAINS InterPro DOMAIN/s: Ribosomal protein L34e (InterPro:IPR008195); BEST Arabidopsis thaliana protein match is: Ribosomal protein L34…
Potri.004G167700	(at2g21180 : 83.6) unknown protein; BEST Arabidopsis thaliana protein match is: unknown protein (TAIR:AT5G19875.1); Has 124 Blast hits to 124 proteins in 12 species: Archae - 0; Bacteria - 0; Metazoa - 0; Fungi - 0; Plants - 124; Viruses - 0; Other Eukaryotes - 0 (source: NCBI BLink). & (reliability: 167.2) & (original description: no original description)
Potri.004G215600	(at2g28120 : 781.0) Major facilitator superfamily protein; INVOLVED IN: N-terminal protein myristoylation, transmembrane transport; LOCATED IN: plasma membrane; EXPRESSED IN: 11 plant structures; EXPRESSED DURING: 6 growth stages; CONTAINS InterPro DOMAIN/s: Nodulin-like (InterPro:IPR010658), Major facilitator superfamily MFS-1 (InterPro:IPR011701), Major facilitator superfamily, general substrat…
Potri.004G233100	(at4g29330 : 282.0) DERLIN-1 (DER1); CONTAINS InterPro DOMAIN/s: Der1-like (InterPro:IPR007599); BEST Arabidopsis thaliana protein match is: DERLIN-2.2 (TAIR:AT4G04860.1); Has 918 Blast hits to 916 proteins in 241 species: Archae - 0; Bacteria - 22; Metazoa - 340; Fungi - 200; Plants - 147; Viruses - 0; Other Eukaryotes - 209 (source: NCBI BLink). & (q06397|derl1_orysa : 263.0) Derlin-1 (DER1-lik…
Potri.004G233400	(at5g61530 : 508.0) small G protein family protein / RhoGAP family protein; FUNCTIONS IN: Rho GTPase activator activity; INVOLVED IN: signal transduction; LOCATED IN: intracellular; EXPRESSED IN: 24 plant structures; EXPRESSED DURING: 15 growth stages; CONTAINS InterPro DOMAIN/s: Rho GTPase activation protein (InterPro:IPR008936), RhoGAP (InterPro:IPR000198). & (gnl|cdd|84905 : 124.0) no descript…
Potri.005G030600	(at3g47580 : 221.0) Leucine-rich repeat protein kinase family protein; FUNCTIONS IN: protein serine/threonine kinase activity, kinase activity, ATP binding; INVOLVED IN: transmembrane receptor protein tyrosine kinase signaling pathway, protein amino acid phosphorylation; LOCATED IN: endomembrane system; CONTAINS InterPro DOMAIN/s: Protein kinase, ATP binding site (InterPro:IPR017441), Protein kin…
Potri.005G036300	(at3g06130 : 99.8) Heavy metal transport/detoxification superfamily protein ; FUNCTIONS IN: metal ion binding; INVOLVED IN: metal ion transport; EXPRESSED IN: 21 plant structures; EXPRESSED DURING: 13 growth stages; CONTAINS InterPro DOMAIN/s: Heavy metal transport/detoxification protein (InterPro:IPR006121); BEST Arabidopsis thaliana protein match is: Heavy metal transport/detoxification superfa…
Potri.005G036400	(at3g06140 : 287.0) RING/U-box superfamily protein; FUNCTIONS IN: zinc ion binding; EXPRESSED IN: 17 plant structures; EXPRESSED DURING: 8 growth stages; CONTAINS InterPro DOMAIN/s: Zinc finger, RING-type (InterPro:IPR001841), Zinc finger, C3HC4 RING-type (InterPro:IPR018957); BEST Arabidopsis thaliana protein match is: RING/U-box superfamily protein (TAIR:AT5G19080.1); Has 7743 Blast hits to 547…
Potri.005G046300	(at3g05100 : 489.0) S-adenosyl-L-methionine-dependent methyltransferases superfamily protein; Has 105 Blast hits to 105 proteins in 44 species: Archae - 2; Bacteria - 62; Metazoa - 0; Fungi - 5; Plants - 26; Viruses - 0; Other Eukaryotes - 10 (source: NCBI BLink). & (gnl|cdd|87469 : 53.2) no description available & (reliability: 978.0) & (original description: no original description)
Potri.005G048400	(o81154|cysk_soltu : 483.0) Cysteine synthase (EC 2.5.1.47) (O-acetylserine sulfhydrylase) (O-acetylserine (Thiol)-lyase) (CSase A) (CS-A) (OAS-TL A) - Solanum tuberosum (Potato) & (at4g14880 : 472.0) Encodes a cytosolic isoform of cytosolic O-acetylserine(thiol)lyase, a key enzyme in cysteine biosynthesis and for the fixation of inorganic sulfide. It catalyzes the formation of cysteine from O-ac…
Potri.005G079900	(at5g10080 : 530.0) Eukaryotic aspartyl protease family protein; FUNCTIONS IN: aspartic-type endopeptidase activity; INVOLVED IN: proteolysis; LOCATED IN: anchored to plasma membrane, anchored to membrane; EXPRESSED IN: cultured cell; CONTAINS InterPro DOMAIN/s: Peptidase aspartic (InterPro:IPR021109), Peptidase aspartic, catalytic (InterPro:IPR009007), Peptidase A1 (InterPro:IPR001461), Peptidas…
Potri.005G111700	(at2g17820 : 1425.0) Encodes a member of the histidine kinase family.; histidine kinase 1 (HK1); FUNCTIONS IN: osmosensor activity, protein histidine kinase activity, histidine phosphotransfer kinase activity; INVOLVED IN: response to water deprivation, seed maturation, response to osmotic stress; LOCATED IN: membrane; EXPRESSED IN: 19 plant structures; EXPRESSED DURING: 12 growth stages; CONTAIN…
Potri.005G113000	(at5g66200 : 910.0) Armadillo repeat protein. One of a family of four in Arabidopsis. Expressed in vegetative tissues, anthers and ovules.; armadillo repeat only 2 (ARO2); FUNCTIONS IN: binding; INVOLVED IN: biological_process unknown; LOCATED IN: plasma membrane; EXPRESSED IN: 26 plant structures; EXPRESSED DURING: 13 growth stages; CONTAINS InterPro DOMAIN/s: Armadillo-like helical (InterPro:IP…
Potri.005G113200	(gnl|cdd|39828 : 71.2) no description available & (at2g17730 : 69.7) Intrinsic thylakoid membrane protein that fixes RPOTmp on the stromal side of the thylakoid membrane.; NEP-interacting protein 2 (NIP2); CONTAINS InterPro DOMAIN/s: Zinc finger, RING-type (InterPro:IPR001841); BEST Arabidopsis thaliana protein match is: RING/U-box superfamily protein (TAIR:AT4G35840.1). & (q9lrb7|el5_orysa : 60.…
Potri.005G139200	(at5g67080 : 305.0) member of MEKK subfamily; mitogen-activated protein kinase kinase kinase 19 (MAPKKK19); FUNCTIONS IN: protein serine/threonine kinase activity, protein kinase activity, kinase activity, ATP binding; INVOLVED IN: protein amino acid phosphorylation; LOCATED IN: cellular_component unknown; EXPRESSED IN: 10 plant structures; EXPRESSED DURING: L mature pollen stage, LP.06 six leave…
Potri.005G161700	no hits & (original description: no original description)
Potri.005G166500	(at1g22220 : 285.0) F-box family protein; CONTAINS InterPro DOMAIN/s: F-box domain, cyclin-like (InterPro:IPR001810); BEST Arabidopsis thaliana protein match is: F-box family protein (TAIR:AT1G78100.1); Has 155 Blast hits to 154 proteins in 12 species: Archae - 0; Bacteria - 0; Metazoa - 0; Fungi - 0; Plants - 155; Viruses - 0; Other Eukaryotes - 0 (source: NCBI BLink). & (reliability: 570.0) & (…
Potri.005G179700	(at5g10910 : 403.0) mraW methylase family protein; FUNCTIONS IN: methyltransferase activity; EXPRESSED IN: 22 plant structures; EXPRESSED DURING: 13 growth stages; CONTAINS InterPro DOMAIN/s: S-adenosyl-L-methionine-dependent methyltransferase, MraW (InterPro:IPR002903); Has 1807 Blast hits to 1807 proteins in 277 species: Archae - 0; Bacteria - 0; Metazoa - 736; Fungi - 347; Plants - 385; Viruse…
Potri.005G184900	(at1g21380 : 430.0) Target of Myb protein 1; FUNCTIONS IN: protein transporter activity; INVOLVED IN: intracellular protein transport, intra-Golgi vesicle-mediated transport; LOCATED IN: Golgi stack, intracellular; EXPRESSED IN: 22 plant structures; EXPRESSED DURING: 13 growth stages; CONTAINS InterPro DOMAIN/s: VHS (InterPro:IPR002014), Target of Myb protein 1 (InterPro:IPR014645), GAT (InterPro…
Potri.005G188300	(p16273|prpx_horvu : 257.0) Pathogen-related protein - Hordeum vulgare (Barley) & (at1g78780 : 242.0) pathogenesis-related family protein; FUNCTIONS IN: molecular_function unknown; INVOLVED IN: biological_process unknown; LOCATED IN: cellular_component unknown; EXPRESSED IN: 14 plant structures; EXPRESSED DURING: M germinated pollen stage, LP.04 four leaves visible, 4 anthesis, C globular stage, …
Potri.005G216300	(at3g63430 : 296.0) unknown protein; BEST Arabidopsis thaliana protein match is: unknown protein (TAIR:AT1G74160.1); Has 135 Blast hits to 119 proteins in 22 species: Archae - 0; Bacteria - 2; Metazoa - 3; Fungi - 3; Plants - 119; Viruses - 0; Other Eukaryotes - 8 (source: NCBI BLink). & (reliability: 592.0) & (original description: no original description)
Potri.005G218100	(at1g47720 : 107.0) Encodes an organellar single-strand DNA binding protein, located in mitochondria, controls the stoichiometry of alternative mitochondrial DNA forms generated by homologous recombination.; Organellar Single-stranded (OSB1); FUNCTIONS IN: single-stranded DNA binding; INVOLVED IN: negative regulation of DNA recombination, mitochondrial genome maintenance; LOCATED IN: mitochondrio…
Potri.005G227600	(at4g28560 : 433.0) encodes a member of a novel protein family that contains contain a CRIB (for Cdc42/Rac-interactive binding) motif required for their specific interaction with GTP-bound Rop1 (plant-specific Rho GTPase). Most similar to RIC6 and RIC8 (subfamily group II). Gene is expressed in all tissues examined.; ROP-interactive CRIB motif-containing protein 7 (RIC7); BEST Arabidopsis thalian…
Potri.005G230500	(at2g21520 : 747.0) Sec14p-like phosphatidylinositol transfer family protein; FUNCTIONS IN: transporter activity; INVOLVED IN: transport; LOCATED IN: intracellular; EXPRESSED IN: 23 plant structures; EXPRESSED DURING: 15 growth stages; CONTAINS InterPro DOMAIN/s: Cellular retinaldehyde-binding/triple function, C-terminal (InterPro:IPR001251), Cellular retinaldehyde-binding/triple function, N-term…
Potri.005G235200	(at4g24160 : 635.0) Encodes a soluble lysophosphatidic acid acyltransferase with additional triacylglycerol lipase and phosphatidylcholine hydrolyzing enzymatic activities. Plays a pivotal role in maintaining the lipid homeostasis by regulating both phospholipid and neutral lipid levels.; alpha/beta-Hydrolases superfamily protein; CONTAINS InterPro DOMAIN/s: Alpha/beta hydrolase fold-1 (InterPro:…
Potri.006G006300	no hits & (original description: no original description)
Potri.006G007400	(at3g21790 : 377.0) UDP-Glycosyltransferase superfamily protein; FUNCTIONS IN: transferase activity, transferring hexosyl groups, UDP-glycosyltransferase activity; INVOLVED IN: metabolic process; LOCATED IN: cellular_component unknown; EXPRESSED IN: 20 plant structures; EXPRESSED DURING: 13 growth stages; CONTAINS InterPro DOMAIN/s: UDP-glucuronosyl/UDP-glucosyltransferase (InterPro:IPR002213); B…
Potri.006G007600	(at3g21760 : 399.0) Encodes HYR1, a UDP glycosyltransferase (UGT). HYR1 glucosylates hypostatin, an inhibitor of cell expansion in vivo to form a bioactive glucoside.; HYPOSTATIN RESISTANCE 1 (HYR1); FUNCTIONS IN: UDP-glycosyltransferase activity, transferase activity, transferring glycosyl groups; INVOLVED IN: metabolic process; LOCATED IN: cellular_component unknown; EXPRESSED IN: 21 plant stru…
Potri.006G013200	(at4g12560 : 289.0) Encodes CPR30 (Constitutive Expresser of PR Genes 30), a F-Box protein that functions as a negative regulator of defense response.; CONSTITUTIVE EXPRESSER OF PR GENES 30 (CPR30); FUNCTIONS IN: molecular_function unknown; INVOLVED IN: negative regulation of defense response; LOCATED IN: nucleus, cytoplasm; EXPRESSED IN: 8 plant structures; CONTAINS InterPro DOMAIN/s: F-box doma…
Potri.006G021600	no hits & (original description: no original description)
Potri.006G037900	no hits & (original description: no original description)
Potri.006G041100	(at3g57040 : 248.0) response regulator ARR9, A two-component response regulator-like protein with a receiver domain with a conserved aspartate residue and a possible phosphorylation site and at the N-terminal half. Appears to interact with histidine kinase like genes ATHP3 and ATHP2; response regulator 9 (ARR9); CONTAINS InterPro DOMAIN/s: CheY-like (InterPro:IPR011006), Signal transduction respo…
Potri.006G066700	(at2g13290 : 525.0) beta-1,4-N-acetylglucosaminyltransferase family protein; FUNCTIONS IN: transferase activity, transferring glycosyl groups, acetylglucosaminyltransferase activity; INVOLVED IN: protein amino acid N-linked glycosylation; LOCATED IN: endomembrane system, membrane; EXPRESSED IN: 14 plant structures; EXPRESSED DURING: 9 growth stages; CONTAINS InterPro DOMAIN/s: Glycosyl transferas…
Potri.006G072400	(at4g31550 : 270.0) member of WRKY Transcription Factor; Group II-d; negative regulator of basal resistance to Pseudomonas syringae.; WRKY DNA-binding protein 11 (WRKY11); CONTAINS InterPro DOMAIN/s: DNA-binding WRKY (InterPro:IPR003657), Transcription factor, WRKY, Zn-cluster (InterPro:IPR018872); BEST Arabidopsis thaliana protein match is: WRKY DNA-binding protein 17 (TAIR:AT2G24570.1); Has 333…
Potri.006G076900	(at4g30110 : 997.0) encodes a protein similar to Zn-ATPase, a P1B-type ATPases transport zinc; heavy metal atpase 2 (HMA2); CONTAINS InterPro DOMAIN/s: Heavy metal transport/detoxification protein (InterPro:IPR006121), ATPase, P-type, ATPase-associated domain (InterPro:IPR008250), ATPase, P-type, heavy metal-(Cd/Co/Hg/Pb/Zn)-translocating (InterPro:IPR006404), ATPase, P-type, H+ transporting prot…
Potri.006G081400	(at4g28400 : 339.0) Protein phosphatase 2C family protein; FUNCTIONS IN: protein serine/threonine phosphatase activity, catalytic activity; LOCATED IN: cellular_component unknown; EXPRESSED IN: 22 plant structures; EXPRESSED DURING: 13 growth stages; CONTAINS InterPro DOMAIN/s: Protein phosphatase 2C-related (InterPro:IPR001932), Protein phosphatase 2C (InterPro:IPR015655), Protein phosphatase 2C…
Potri.006G084200	(at2g37590 : 152.0) DNA binding with one finger 2.4 (DOF2.4); CONTAINS InterPro DOMAIN/s: Zinc finger, Dof-type (InterPro:IPR003851); BEST Arabidopsis thaliana protein match is: OBF-binding protein 3 (TAIR:AT3G55370.2); Has 1447 Blast hits to 1391 proteins in 103 species: Archae - 4; Bacteria - 20; Metazoa - 104; Fungi - 10; Plants - 1085; Viruses - 0; Other Eukaryotes - 224 (source: NCBI BLink).…
Potri.006G107300	(at3g51730 : 172.0) saposin B domain-containing protein; FUNCTIONS IN: molecular_function unknown; INVOLVED IN: lipid metabolic process; LOCATED IN: vacuole; EXPRESSED IN: 23 plant structures; EXPRESSED DURING: 15 growth stages; CONTAINS InterPro DOMAIN/s: Saposin B (InterPro:IPR008139), Saposin-like (InterPro:IPR011001), Saposin-like type B, 1 (InterPro:IPR007856), Saposin-like type B, 2 (InterP…
Potri.006G134200	(at4g33150 : 963.0) lysine-ketoglutarate reductase/saccharopine dehydrogenase bifunctional enzyme; CONTAINS InterPro DOMAIN/s: Saccharopine dehydrogenase / Homospermidine synthase (InterPro:IPR005097); Has 1125 Blast hits to 1121 proteins in 331 species: Archae - 40; Bacteria - 296; Metazoa - 110; Fungi - 190; Plants - 55; Viruses - 0; Other Eukaryotes - 434 (source: NCBI BLink). & (gnl|cdd|35393…
Potri.006G149800	(at2g19710 : 241.0) Regulator of Vps4 activity in the MVB pathway protein; INVOLVED IN: biological_process unknown; EXPRESSED IN: 24 plant structures; EXPRESSED DURING: 15 growth stages; CONTAINS InterPro DOMAIN/s: Protein of unknown function DUF292, eukaryotic (InterPro:IPR005061); BEST Arabidopsis thaliana protein match is: Regulator of Vps4 activity in the MVB pathway protein (TAIR:AT4G29440.1…
Potri.006G153600	(at4g26180 : 464.0) Mitochondrial substrate carrier family protein; FUNCTIONS IN: binding, transporter activity; INVOLVED IN: transport, mitochondrial transport, transmembrane transport; LOCATED IN: mitochondrial inner membrane, membrane; EXPRESSED IN: 9 plant structures; EXPRESSED DURING: M germinated pollen stage, 4 anthesis, petal differentiation and expansion stage, E expanded cotyledon stage…
Potri.006G201000	(at5g06440 : 382.0) FUNCTIONS IN: molecular_function unknown; INVOLVED IN: biological_process unknown; LOCATED IN: mitochondrion; EXPRESSED IN: 22 plant structures; EXPRESSED DURING: 12 growth stages; BEST Arabidopsis thaliana protein match is: Polyketide cyclase/dehydrase and lipid transport superfamily protein (TAIR:AT3G11720.3). & (reliability: 764.0) & (original description: no original descr…
Potri.006G206800	(at1g52340 : 238.0) Encodes a cytosolic short-chain dehydrogenase/reductase involved in the conversion of xanthoxin to ABA-aldehyde during ABA biosynthesis. Mutants are insensitive to sucrose and glucose.; ABA DEFICIENT 2 (ABA2); CONTAINS InterPro DOMAIN/s: NAD(P)-binding domain (InterPro:IPR016040), Glucose/ribitol dehydrogenase (InterPro:IPR002347), Short-chain dehydrogenase/reductase SDR (Inte…
Potri.006G228200	(at2g46210 : 617.0) Fatty acid/sphingolipid desaturase; FUNCTIONS IN: oxidoreductase activity, oxidoreductase activity, acting on paired donors, with oxidation of a pair of donors resulting in the reduction of molecular oxygen to two molecules of water, iron ion binding, heme binding; INVOLVED IN: oxidation reduction, fatty acid biosynthetic process, lipid metabolic process; EXPRESSED IN: 23 plan…
Potri.006G238700	no hits & (original description: no original description)
Potri.006G240700	(at4g16640 : 87.0) Matrixin family protein; FUNCTIONS IN: metallopeptidase activity, metalloendopeptidase activity, zinc ion binding; INVOLVED IN: proteolysis, metabolic process; LOCATED IN: anchored to membrane; EXPRESSED IN: 10 plant structures; EXPRESSED DURING: 4 anthesis, C globular stage, petal differentiation and expansion stage; CONTAINS InterPro DOMAIN/s: Peptidase M10, metallopeptidase …
Potri.006G245600	(at3g24480 : 515.0) Leucine-rich repeat (LRR) family protein; FUNCTIONS IN: structural constituent of cell wall; LOCATED IN: cell wall, plant-type cell wall; EXPRESSED IN: 22 plant structures; EXPRESSED DURING: 13 growth stages; CONTAINS InterPro DOMAIN/s: Leucine-rich repeat-containing N-terminal domain, type 2 (InterPro:IPR013210), Leucine-rich repeat (InterPro:IPR001611); BEST Arabidopsis thal…
Potri.006G249100	(at5g60990 : 600.0) DEA(D/H)-box RNA helicase family protein; FUNCTIONS IN: helicase activity, nucleic acid binding, ATP-dependent helicase activity, ATP binding; LOCATED IN: cellular_component unknown; EXPRESSED IN: 22 plant structures; EXPRESSED DURING: 13 growth stages; CONTAINS InterPro DOMAIN/s: RNA helicase, DEAD-box type, Q motif (InterPro:IPR014014), DNA/RNA helicase, DEAD/DEAH box type, …
Potri.006G262900	(at1g23830 : 83.6) unknown protein; FUNCTIONS IN: molecular_function unknown; INVOLVED IN: biological_process unknown; LOCATED IN: endomembrane system; EXPRESSED IN: 12 plant structures; EXPRESSED DURING: 9 growth stages; BEST Arabidopsis thaliana protein match is: unknown protein (TAIR:AT1G23840.1); Has 57 Blast hits to 52 proteins in 7 species: Archae - 0; Bacteria - 0; Metazoa - 0; Fungi - 0; …
Potri.006G272500	(at2g15490 : 315.0) UDP-glycosyltransferase 73B4 (UGT73B4); FUNCTIONS IN: quercetin 3-O-glucosyltransferase activity, UDP-glycosyltransferase activity, quercetin 7-O-glucosyltransferase activity, UDP-glucosyltransferase activity, transferase activity, transferring glycosyl groups; INVOLVED IN: response to other organism; LOCATED IN: endomembrane system; EXPRESSED IN: root; CONTAINS InterPro DOMAI…
Potri.007G016600	(at5g66320 : 221.0) Encodes GATA transcription factor gene GNC, involved in regulating carbon and nitrogen metabolism. Expression occurs in aerial tissue at an early stage of development and is inducible by nitrate.; GATA transcription factor 5 (GATA5); FUNCTIONS IN: sequence-specific DNA binding transcription factor activity; INVOLVED IN: regulation of transcription, DNA-dependent; EXPRESSED IN:…
Potri.007G032500	(at4g36860 : 665.0) LIM domain-containing protein; FUNCTIONS IN: zinc ion binding; LOCATED IN: plasma membrane; EXPRESSED IN: 24 plant structures; EXPRESSED DURING: 13 growth stages; CONTAINS InterPro DOMAIN/s: Zinc finger, LIM-type (InterPro:IPR001781), Ubiquitin interacting motif (InterPro:IPR003903), Protein of unknown function DUF3633 (InterPro:IPR022087); BEST Arabidopsis thaliana protein ma…
Potri.007G049300	(at4g37280 : 374.0) MRG family protein; FUNCTIONS IN: chromatin binding; INVOLVED IN: chromatin assembly or disassembly; LOCATED IN: chromatin, nucleus; EXPRESSED IN: 25 plant structures; EXPRESSED DURING: 15 growth stages; CONTAINS InterPro DOMAIN/s: Histone H4 acetyltransferase, NuA4 complex, Eaf3/MRG15 subunit (InterPro:IPR017398), MRG (InterPro:IPR008676), Chromo domain (InterPro:IPR000953); …
Potri.007G059300	(gnl|cdd|82505 : 562.0) no description available & (at1g20560 : 536.0) acyl activating enzyme 1 (AAE1); FUNCTIONS IN: AMP binding; INVOLVED IN: metabolic process; LOCATED IN: peroxisome; EXPRESSED IN: 22 plant structures; EXPRESSED DURING: 13 growth stages; CONTAINS InterPro DOMAIN/s: AMP-binding, conserved site (InterPro:IPR020845), AMP-dependent synthetase/ligase (InterPro:IPR000873); BEST Arab…
Potri.007G096500	(at5g65280 : 548.0) Encodes a protein with reported similarity to GCR2 a putative G protein coupled receptor thought to be an ABA receptor. Loss of function mutations in GCL1 show no ABA response defects based on assays of seed germination and seedling development.GCL1 also has similarity to LANCL1 and LANCL2, human homologs of bacterial lanthionine synthetase.; GCR2-like 1 (GCL1); FUNCTIONS IN: …
Potri.007G098200	(gnl|cdd|37873 : 350.0) no description available & (at1g80900 : 291.0) Transmembrane magnesium transporter. One of nine family members.; magnesium transporter 1 (MGT1); FUNCTIONS IN: magnesium ion transmembrane transporter activity, metal ion transmembrane transporter activity; INVOLVED IN: transmembrane transport, metal ion transport; LOCATED IN: membrane; EXPRESSED IN: 29 plant structures; EXPR…
Potri.007G125600	(at5g38260 : 359.0) Protein kinase superfamily protein; FUNCTIONS IN: kinase activity; INVOLVED IN: protein amino acid phosphorylation; LOCATED IN: endomembrane system; CONTAINS InterPro DOMAIN/s: Protein kinase, ATP binding site (InterPro:IPR017441), Protein kinase, catalytic domain (InterPro:IPR000719), Serine-threonine/tyrosine-protein kinase (InterPro:IPR001245), Protein kinase-like domain (I…
Potri.007G133500	(gnl|cdd|58514 : 322.0) no description available & (at3g14225 : 285.0) Contains lipase signature motif and GDSL domain.; GDSL-motif lipase 4 (GLIP4); FUNCTIONS IN: lipase activity, carboxylesterase activity; INVOLVED IN: lipid metabolic process; LOCATED IN: endomembrane system; EXPRESSED IN: 13 plant structures; EXPRESSED DURING: 7 growth stages; CONTAINS InterPro DOMAIN/s: Lipase, GDSL, active s…
Potri.007G137900	(gnl|cdd|35480 : 489.0) no description available & (at5g53970 : 414.0) encodes tyrosine aminotransferase which is strongly induced upon aging and coronatine treatment; Tyrosine transaminase family protein; CONTAINS InterPro DOMAIN/s: 1-aminocyclopropane-1-carboxylate synthase (InterPro:IPR001176), Aminotransferase, class I/classII (InterPro:IPR004839), Pyridoxal phosphate-dependent transferase, m…
Potri.007G138100	(at5g44210 : 135.0) encodes a member of the ERF (ethylene response factor) subfamily B-1 of ERF/AP2 transcription factor family (ATERF-9). The protein contains one AP2 domain. There are 15 members in this subfamily including ATERF-3, ATERF-4, ATERF-7, and leafy petiole.; erf domain protein 9 (ERF9); FUNCTIONS IN: transcription repressor activity, DNA binding, sequence-specific DNA binding transcr…
Potri.008G026700	(at1g08230 : 473.0) Transmembrane amino acid transporter family protein; EXPRESSED IN: 22 plant structures; EXPRESSED DURING: 10 growth stages; CONTAINS InterPro DOMAIN/s: Amino acid transporter, transmembrane (InterPro:IPR013057); BEST Arabidopsis thaliana protein match is: Transmembrane amino acid transporter family protein (TAIR:AT5G41800.1); Has 2686 Blast hits to 2681 proteins in 218 species…
Potri.008G028000	(at1g59970 : 155.0) Matrixin family protein; FUNCTIONS IN: metallopeptidase activity, metalloendopeptidase activity, zinc ion binding; INVOLVED IN: proteolysis, metabolic process; LOCATED IN: plasma membrane, anchored to membrane; EXPRESSED IN: 22 plant structures; EXPRESSED DURING: 13 growth stages; CONTAINS InterPro DOMAIN/s: Peptidase M10, metallopeptidase (InterPro:IPR001818), Peptidoglycan b…
Potri.008G041300	(gnl|cdd|35642 : 231.0) no description available & (at3g20060 : 220.0) Encodes one of two ubiquitin-conjugating enzymes belonging to the E2-C gene family (the other being UBC19). Transcript is always found in dividing cells, but also in other non-dividing cells. Protein is localized to the cytoplasm as well as to the nucleus.; ubiquitin-conjugating enzyme19 (UBC19); CONTAINS InterPro DOMAIN/s: Ub…
Potri.008G050000	(gnl|cdd|68624 : 110.0) no description available & (at3g09110 : 95.9) Protein of unknown function (DUF674); CONTAINS InterPro DOMAIN/s: Protein of unknown function DUF674 (InterPro:IPR007750); BEST Arabidopsis thaliana protein match is: Protein of unknown function (DUF674) (TAIR:AT5G01150.1); Has 327 Blast hits to 250 proteins in 14 species: Archae - 0; Bacteria - 0; Metazoa - 0; Fungi - 2; Plant…
Potri.008G068100	(at3g55490 : 267.0) GINS complex protein; CONTAINS InterPro DOMAIN/s: GINS complex, subunit Psf3 (InterPro:IPR010492), GINS complex (InterPro:IPR021151); BEST Arabidopsis thaliana protein match is: GINS complex protein (TAIR:AT1G19080.2); Has 336 Blast hits to 336 proteins in 155 species: Archae - 0; Bacteria - 0; Metazoa - 141; Fungi - 114; Plants - 49; Viruses - 0; Other Eukaryotes - 32 (source…
Potri.008G072800	(at2g30130 : 220.0) Overexpression/activation tagged allele has epinastic leaves, reduced apical dominance and is sterile. Gene is similar to asymmetric leaves (AS)/lateral organ boundary (LOB) genes which repress KNOX gene expression.; ASL5; CONTAINS InterPro DOMAIN/s: Lateral organ boundaries, LOB (InterPro:IPR004883); BEST Arabidopsis thaliana protein match is: LOB domain-containing protein 11…
Potri.008G076900	(at1g65420 : 220.0) Chloroplast localized YCF20-like gene involved in nonphotochemical quenching. Has overlapping functions with npq6.; NONPHOTOCHEMICAL QUENCHING 7 (NPQ7); CONTAINS InterPro DOMAIN/s: Protein of unknown function DUF565 (InterPro:IPR007572); BEST Arabidopsis thaliana protein match is: Protein of unknown function (DUF565) (TAIR:AT3G56830.1); Has 195 Blast hits to 195 proteins in 63…
Potri.008G080800	(at1g79270 : 388.0) evolutionarily conserved C-terminal region 8 (ECT8); CONTAINS InterPro DOMAIN/s: YTH domain (InterPro:IPR007275); BEST Arabidopsis thaliana protein match is: evolutionarily conserved C-terminal region 6 (TAIR:AT3G17330.1); Has 30201 Blast hits to 17322 proteins in 780 species: Archae - 12; Bacteria - 1396; Metazoa - 17338; Fungi - 3422; Plants - 5037; Viruses - 0; Other Eukary…
Potri.008G085500	(at3g19850 : 447.0) Phototropic-responsive NPH3 family protein; FUNCTIONS IN: signal transducer activity; INVOLVED IN: response to light stimulus; LOCATED IN: endomembrane system; EXPRESSED IN: 19 plant structures; EXPRESSED DURING: 13 growth stages; CONTAINS InterPro DOMAIN/s: NPH3 (InterPro:IPR004249), BTB/POZ (InterPro:IPR013069), BTB/POZ fold (InterPro:IPR011333), BTB/POZ-like (InterPro:IPR00…
Potri.008G099100	(at1g64940 : 534.0) member of CYP89A; "cytochrome P450, family 87, subfamily A, polypeptide 6" (CYP89A6); FUNCTIONS IN: electron carrier activity, monooxygenase activity, iron ion binding, oxygen binding, heme binding; INVOLVED IN: oxidation reduction; LOCATED IN: endomembrane system; CONTAINS InterPro DOMAIN/s: Cytochrome P450 (InterPro:IPR001128), Cytochrome P450, conserved site (InterPro:IPR01…
Potri.008G109600	(at3g25590 : 114.0) unknown protein; Has 149 Blast hits to 140 proteins in 44 species: Archae - 0; Bacteria - 6; Metazoa - 40; Fungi - 6; Plants - 39; Viruses - 0; Other Eukaryotes - 58 (source: NCBI BLink). & (reliability: 228.0) & (original description: no original description)
Potri.008G119300	(at1g68585 : 84.7) unknown protein; Has 23 Blast hits to 23 proteins in 6 species: Archae - 0; Bacteria - 0; Metazoa - 0; Fungi - 0; Plants - 23; Viruses - 0; Other Eukaryotes - 0 (source: NCBI BLink). & (reliability: 169.4) & (original description: no original description)
Potri.008G130100	(at1g30110 : 281.0) nudix hydrolase homolog 25 (NUDX25); CONTAINS InterPro DOMAIN/s: NUDIX hydrolase domain-like (InterPro:IPR015797), NUDIX hydrolase (InterPro:IPR020476), NUDIX hydrolase, conserved site (InterPro:IPR020084), NUDIX hydrolase domain (InterPro:IPR000086); BEST Arabidopsis thaliana protein match is: nudix hydrolase homolog 26 (TAIR:AT3G10620.1). & (gnl|cdd|72891 : 195.0) no descrip…
Potri.008G138100	(at1g14740 : 691.0) Protein of unknown function (DUF1423); CONTAINS InterPro DOMAIN/s: Protein of unknown function DUF1423, plant (InterPro:IPR004082); BEST Arabidopsis thaliana protein match is: Protein of unknown function (DUF1423) (TAIR:AT3G63500.1); Has 415 Blast hits to 414 proteins in 82 species: Archae - 3; Bacteria - 32; Metazoa - 64; Fungi - 8; Plants - 255; Viruses - 0; Other Eukaryotes…
Potri.008G138400	(at1g14720 : 471.0) member of Glycoside Hydrolase Family 16; xyloglucan endotransglucosylase/hydrolase 28 (XTH28); FUNCTIONS IN: hydrolase activity, acting on glycosyl bonds, xyloglucan:xyloglucosyl transferase activity; INVOLVED IN: fruit development, stamen filament development; LOCATED IN: endomembrane system, cell wall, apoplast; EXPRESSED IN: 22 plant structures; EXPRESSED DURING: 13 growth …
Potri.008G155700	(at2g32010 : 881.0) Encodes an inositol polyphosphate 5í-phosphatase (5PTase). Mediating phosphoinositide signaling. Involved in establishment of foliar vein patterns.; CVP2 like 1 (CVL1); FUNCTIONS IN: hydrolase activity, inositol or phosphatidylinositol phosphatase activity; INVOLVED IN: leaf vascular tissue pattern formation; LOCATED IN: cellular_component unknown; EXPRESSED IN: 21 plant struc…
Potri.008G171700	(at1g04520 : 330.0) plasmodesmata-located protein 2 (PDLP2); FUNCTIONS IN: molecular_function unknown; INVOLVED IN: N-terminal protein myristoylation, plasmodesmata-mediated intercellular transport; LOCATED IN: plasmodesma; EXPRESSED IN: 17 plant structures; EXPRESSED DURING: 12 growth stages; CONTAINS InterPro DOMAIN/s: Protein of unknown function DUF26 (InterPro:IPR002902); BEST Arabidopsis tha…
Potri.008G183400	(at1g13130 : 673.0) Cellulase (glycosyl hydrolase family 5) protein; FUNCTIONS IN: cation binding, hydrolase activity, hydrolyzing O-glycosyl compounds, catalytic activity; INVOLVED IN: carbohydrate metabolic process; LOCATED IN: endomembrane system; EXPRESSED IN: 8 plant structures; EXPRESSED DURING: 4 anthesis, C globular stage, F mature embryo stage, petal differentiation and expansion stage, …
Potri.008G190500	(at1g59650 : 571.0) Encodes CW14.; CW14; FUNCTIONS IN: molecular_function unknown; INVOLVED IN: N-terminal protein myristoylation; LOCATED IN: plasma membrane; EXPRESSED IN: 23 plant structures; EXPRESSED DURING: 14 growth stages; CONTAINS InterPro DOMAIN/s: Protein of unknown function DUF1336 (InterPro:IPR009769); BEST Arabidopsis thaliana protein match is: Protein of unknown function (DUF1336) …
Potri.008G213500	(at4g16110 : 569.0) Encodes a pollen-specific transcription factor involved in the expression of nuclear genes for components of mitochondrial complex I in Arabidopsis. Acts in concert with other type-B ARRs in the cytokinin signaling pathway. AHK3 mediates cytokinin-induced phosphorylation of ARR2 on the Asp-80 residue. This phosphorylation plays a positive role of ARR2 in cytokinin-mediated con…
Potri.009G002200	(at5g22860 : 533.0) Serine carboxypeptidase S28 family protein; FUNCTIONS IN: serine-type peptidase activity, peptidase activity; INVOLVED IN: proteolysis; LOCATED IN: endomembrane system; EXPRESSED IN: 22 plant structures; EXPRESSED DURING: 13 growth stages; CONTAINS InterPro DOMAIN/s: Peptidase S28 (InterPro:IPR008758); BEST Arabidopsis thaliana protein match is: alpha/beta-Hydrolases superfami…
Potri.009G004800	(at2g28200 : 167.0) C2H2-type zinc finger family protein; FUNCTIONS IN: sequence-specific DNA binding transcription factor activity, zinc ion binding, nucleic acid binding; INVOLVED IN: regulation of transcription; LOCATED IN: intracellular; EXPRESSED IN: 20 plant structures; EXPRESSED DURING: 11 growth stages; CONTAINS InterPro DOMAIN/s: Zinc finger, C2H2-like (InterPro:IPR015880), Zinc finger, …
Potri.009G027300	(at3g46130 : 269.0) Encodes a putative transcription factor (MYB48) that functions to regulate flavonol biosynthesis primarily in cotyledons.; myb domain protein 48 (MYB48); CONTAINS InterPro DOMAIN/s: SANT, DNA-binding (InterPro:IPR001005), Myb, DNA-binding (InterPro:IPR014778), Homeodomain-like (InterPro:IPR009057), Myb transcription factor (InterPro:IPR015495), HTH transcriptional regulator, M…
Potri.009G033500	(at5g59480 : 360.0) Haloacid dehalogenase-like hydrolase (HAD) superfamily protein; FUNCTIONS IN: hydrolase activity; LOCATED IN: cellular_component unknown; EXPRESSED IN: 24 plant structures; EXPRESSED DURING: 15 growth stages; CONTAINS InterPro DOMAIN/s: Pyrimidine 5-nucleotidase (InterPro:IPR010237), HAD-superfamily hydrolase, subfamily IA, variant 3 (InterPro:IPR006402); BEST Arabidopsis thal…
Potri.009G047400	(at1g34470 : 394.0) Protein of unknown function (DUF803); CONTAINS InterPro DOMAIN/s: Protein of unknown function DUF803 (InterPro:IPR008521); BEST Arabidopsis thaliana protein match is: Protein of unknown function (DUF803) (TAIR:AT4G09640.1); Has 1275 Blast hits to 1251 proteins in 224 species: Archae - 0; Bacteria - 101; Metazoa - 420; Fungi - 374; Plants - 269; Viruses - 0; Other Eukaryotes - …
Potri.009G048400	(at3g07600 : 72.0) Heavy metal transport/detoxification superfamily protein ; FUNCTIONS IN: metal ion binding; INVOLVED IN: metal ion transport; LOCATED IN: cellular_component unknown; EXPRESSED IN: 6 plant structures; EXPRESSED DURING: LP.06 six leaves visible, LP.04 four leaves visible, 4 anthesis; CONTAINS InterPro DOMAIN/s: Heavy metal transport/detoxification protein (InterPro:IPR006121); BE…
Potri.009G062100	(at3g63530 : 263.0) Encodes a novel E3 ubiquitin ligase that acts as a central negative regulator of Arabidopsis floral organ size. Organ size is limited by restricting the period of proliferative growth, rather than the rate of growth and appears to act in a novel pathway, independent of ANT and JAG. Both mRNA and protein are expressed in all actively growing regions of the plant and the vascula…
Potri.009G086000	no hits & (original description: no original description)
Potri.009G107400	(at3g19000 : 394.0) 2-oxoglutarate (2OG) and Fe(II)-dependent oxygenase superfamily protein; FUNCTIONS IN: oxidoreductase activity, acting on paired donors, with incorporation or reduction of molecular oxygen, 2-oxoglutarate as one donor, and incorporation of one atom each of oxygen into both donors, oxidoreductase activity; LOCATED IN: cellular_component unknown; EXPRESSED IN: 22 plant structure…
Potri.009G128700	(at4g38800 : 330.0) methylthioadenosine nucleosidase 1 (MTN1); FUNCTIONS IN: catalytic activity, methylthioadenosine nucleosidase activity; INVOLVED IN: L-methionine salvage from methylthioadenosine, nucleoside metabolic process; LOCATED IN: plasma membrane; EXPRESSED IN: 26 plant structures; EXPRESSED DURING: 15 growth stages; CONTAINS InterPro DOMAIN/s: Nucleoside phosphorylase (InterPro:IPR000…
Potri.009G159200	(ipr006957 : 1500.0) Ethylene insensitive 3 & (at3g20770 : 674.0) Encodes EIN3 (ethylene-insensitive3), a nuclear transcription factor that initiates downstream transcriptional cascades for ethylene responses.; ETHYLENE-INSENSITIVE3 (EIN3); CONTAINS InterPro DOMAIN/s: Ethylene insensitive 3 (InterPro:IPR006957); BEST Arabidopsis thaliana protein match is: ETHYLENE-INSENSITIVE3-like 1 (TAIR:AT2G27…
Potri.009G161400	(at5g06270 : 77.4) unknown protein; FUNCTIONS IN: molecular_function unknown; INVOLVED IN: biological_process unknown; LOCATED IN: chloroplast; EXPRESSED IN: 21 plant structures; EXPRESSED DURING: 11 growth stages; BEST Arabidopsis thaliana protein match is: unknown protein (TAIR:AT3G11600.1); Has 1807 Blast hits to 1807 proteins in 277 species: Archae - 0; Bacteria - 0; Metazoa - 736; Fungi - 34…
Potri.010G002200	(at1g09520 : 70.9) LOCATED IN: chloroplast; EXPRESSED IN: 21 plant structures; EXPRESSED DURING: 12 growth stages; CONTAINS InterPro DOMAIN/s: Zinc finger, PHD-type, conserved site (InterPro:IPR019786); BEST Arabidopsis thaliana protein match is: PHD finger family protein (TAIR:AT3G17460.1); Has 56 Blast hits to 56 proteins in 17 species: Archae - 0; Bacteria - 2; Metazoa - 0; Fungi - 4; Plants -…
Potri.010G002800	(at3g06960 : 513.0) Mutations in this gene suppress the low temperature-induced phenotype of Arabidopsis tocopherol-deficient mutant vte2.; PIGMENT DEFECTIVE 320 (PDE320); FUNCTIONS IN: molecular_function unknown; INVOLVED IN: acylglycerol transport; LOCATED IN: endoplasmic reticulum, chloroplast; EXPRESSED IN: 23 plant structures; EXPRESSED DURING: 13 growth stages; BEST Arabidopsis thaliana pro…
Potri.010G028900	(at4g15470 : 323.0) Bax inhibitor-1 family protein; CONTAINS InterPro DOMAIN/s: Inhibitor of apoptosis-promoting Bax1 related (InterPro:IPR006214); BEST Arabidopsis thaliana protein match is: Bax inhibitor-1 family protein (TAIR:AT1G03070.2); Has 30201 Blast hits to 17322 proteins in 780 species: Archae - 12; Bacteria - 1396; Metazoa - 17338; Fungi - 3422; Plants - 5037; Viruses - 0; Other Eukary…
Potri.010G039000	(at1g27200 : 582.0) CONTAINS InterPro DOMAIN/s: Protein of unknown function DUF23 (InterPro:IPR008166); BEST Arabidopsis thaliana protein match is: zinc finger (C3HC4-type RING finger) family protein (TAIR:AT3G27330.1); Has 321 Blast hits to 319 proteins in 87 species: Archae - 0; Bacteria - 165; Metazoa - 2; Fungi - 4; Plants - 113; Viruses - 0; Other Eukaryotes - 37 (source: NCBI BLink). & (gnl…
Potri.010G044100	(q9awa5|gwd1_soltu : 2031.0) Alpha-glucan water dikinase, chloroplast precursor (EC 2.7.9.4) (EC 2.7.13.3) (Starch-related R1 protein) - Solanum tuberosum (Potato) & (at1g10760 : 1823.0) Encodes an &#945;-glucan, water dikinase required for starch degradation. Involved in cold-induced freezing tolerance. Mutations that eliminate the GWD protein or affect the dikinase domain of the enzyme dramatic…
Potri.010G044600	(at1g58400 : 77.4) Disease resistance protein (CC-NBS-LRR class) family; FUNCTIONS IN: ATP binding; INVOLVED IN: defense response, apoptosis; LOCATED IN: cellular_component unknown; CONTAINS InterPro DOMAIN/s: NB-ARC (InterPro:IPR002182), Disease resistance protein (InterPro:IPR000767); BEST Arabidopsis thaliana protein match is: Disease resistance protein (CC-NBS-LRR class) family (TAIR:AT1G5839…
Potri.010G044900	(at1g70570 : 867.0) anthranilate phosphoribosyltransferase, putative; FUNCTIONS IN: anthranilate phosphoribosyltransferase activity, transferase activity, transferring glycosyl groups; INVOLVED IN: tryptophan biosynthetic process, metabolic process; EXPRESSED IN: 22 plant structures; EXPRESSED DURING: 13 growth stages; CONTAINS InterPro DOMAIN/s: Glycosyl transferase, family 3, N-terminal (InterP…
Potri.010G045500	(at3g26600 : 602.0) Armadillo repeat protein. One of a family of four in Arabidopsis. Expressed in vegetative tissues, anthers and ovules.; armadillo repeat only 4 (ARO4); FUNCTIONS IN: binding; INVOLVED IN: biological_process unknown; LOCATED IN: cellular_component unknown; EXPRESSED IN: 25 plant structures; EXPRESSED DURING: 13 growth stages; CONTAINS InterPro DOMAIN/s: Armadillo-like helical (…
Potri.010G046900	(at1g12990 : 686.0) beta-1,4-N-acetylglucosaminyltransferase family protein; FUNCTIONS IN: transferase activity, transferring glycosyl groups, acetylglucosaminyltransferase activity; INVOLVED IN: protein amino acid N-linked glycosylation; LOCATED IN: membrane; EXPRESSED IN: 23 plant structures; EXPRESSED DURING: 13 growth stages; CONTAINS InterPro DOMAIN/s: Glycosyl transferase, family 17 (InterP…
Potri.010G060800	no hits & (original description: no original description)
Potri.010G061900	(gnl|cdd|35627 : 214.0) no description available & (q03664|gstx3_tobac : 183.0) Probable glutathione S-transferase (EC 2.5.1.18) (Auxin-induced protein PCNT103) - Nicotiana tabacum (Common tobacco) & (at2g29420 : 181.0) Encodes glutathione transferase belonging to the tau class of GSTs. Naming convention according to Wagner et al. (2002). Induced by Salicylic acid. Independent of NPR1 for their i…
Potri.010G065500	(at5g43960 : 286.0) Nuclear transport factor 2 (NTF2) family protein with RNA binding (RRM-RBD-RNP motifs) domain; FUNCTIONS IN: RNA binding, nucleotide binding, nucleic acid binding; INVOLVED IN: transport, nucleocytoplasmic transport; LOCATED IN: intracellular; EXPRESSED IN: 23 plant structures; EXPRESSED DURING: 13 growth stages; CONTAINS InterPro DOMAIN/s: Nuclear transport factor 2 (InterPro…
Potri.010G068800	(at3g23440 : 85.9) EMBRYO SAC DEVELOPMENT ARREST 6 (EDA6); BEST Arabidopsis thaliana protein match is: unknown protein (TAIR:AT5G44060.1); Has 61 Blast hits to 61 proteins in 10 species: Archae - 0; Bacteria - 0; Metazoa - 0; Fungi - 0; Plants - 61; Viruses - 0; Other Eukaryotes - 0 (source: NCBI BLink). & (reliability: 171.8) & (original description: no original description)
Potri.010G070800	(at3g23280 : 508.0) XB3 ortholog 5 in Arabidopsis thaliana (XBAT35); FUNCTIONS IN: zinc ion binding; EXPRESSED IN: 23 plant structures; EXPRESSED DURING: 15 growth stages; CONTAINS InterPro DOMAIN/s: Zinc finger, RING-type (InterPro:IPR001841), Ankyrin repeat-containing domain (InterPro:IPR020683), Ankyrin repeat (InterPro:IPR002110); BEST Arabidopsis thaliana protein match is: XB3 ortholog 4 in …
Potri.010G072600	(gnl|cdd|47695 : 97.6) no description available & (at3g23220 : 83.2) encodes a member of the ERF (ethylene response factor) subfamily B-3 of ERF/AP2 transcription factor family. The protein contains one AP2 domain. There are 18 members in this subfamily including ATERF-1, ATERF-2, AND ATERF-5.; Integrase-type DNA-binding superfamily protein; CONTAINS InterPro DOMAIN/s: DNA-binding, integrase-type…
Potri.010G089200	(at5g19530 : 448.0) Encodes a spermine synthase. Required for internode elongation and vascular development, specifically in the mechanism that defines the boundaries between veins and nonvein regions. This mechanism may be mediated by polar auxin transport. Though ACL5 has been shown to function as a spermine synthase in E. coli, an ACL5 knockout has no effect on the endogenous levels of free an…
Potri.010G092700	(at1g27000 : 299.0) Protein of unknown function (DUF1664); CONTAINS InterPro DOMAIN/s: Protein of unknown function DUF1664 (InterPro:IPR012458); BEST Arabidopsis thaliana protein match is: Protein of unknown function (DUF1664) (TAIR:AT2G02730.2); Has 199 Blast hits to 190 proteins in 29 species: Archae - 0; Bacteria - 14; Metazoa - 2; Fungi - 2; Plants - 161; Viruses - 0; Other Eukaryotes - 20 (s…
Potri.010G129200	(at1g25560 : 419.0) Encodes a member of the RAV transcription factor family that contains AP2 and B3 binding domains. Involved in the regulation of flowering under long days. Loss of function results in early flowering. Overexpression causes late flowering and repression of expression of FT. Novel transcriptional regulator involved in ethylene signaling. Promoter bound by EIN3. EDF1 in turn, bind…
Potri.010G156200	(at5g47530 : 261.0) Auxin-responsive family protein; CONTAINS InterPro DOMAIN/s: Cytochrome b561, eukaryote (InterPro:IPR004877), Uncharacterised conserved protein UCP037471 (InterPro:IPR017214), Protein of unknown function DUF568, DOMON-like (InterPro:IPR007613), DOMON related (InterPro:IPR005018), Cytochrome b561/ferric reductase transmembrane (InterPro:IPR006593); BEST Arabidopsis thaliana pro…
Potri.010G160100	(at1g69310 : 183.0) member of WRKY Transcription Factor; Group II-c; WRKY DNA-binding protein 57 (WRKY57); CONTAINS InterPro DOMAIN/s: DNA-binding WRKY (InterPro:IPR003657); BEST Arabidopsis thaliana protein match is: WRKY DNA-binding protein 48 (TAIR:AT5G49520.1); Has 35333 Blast hits to 34131 proteins in 2444 species: Archae - 798; Bacteria - 22429; Metazoa - 974; Fungi - 991; Plants - 531; Vir…
Potri.010G167500	(at1g69560 : 232.0) Encodes LOF2 (LATERAL ORGAN FUSION2), a MYB-domain transcription factor expressed in organ boundaries. Functions in boundary specification, meristem initiation and maintenance, and organ patterning. Also see LOF1 (At1g26780).; myb domain protein 105 (MYB105); CONTAINS InterPro DOMAIN/s: SANT, DNA-binding (InterPro:IPR001005), Homeodomain-like (InterPro:IPR009057), Myb, DNA-bin…
Potri.010G168000	no hits & (original description: no original description)
Potri.010G171400	(at1g56180 : 492.0) unknown protein; INVOLVED IN: biological_process unknown; LOCATED IN: chloroplast; EXPRESSED IN: 23 plant structures; EXPRESSED DURING: 15 growth stages; BEST Arabidopsis thaliana protein match is: unknown protein (TAIR:AT5G27290.1); Has 436 Blast hits to 436 proteins in 83 species: Archae - 0; Bacteria - 153; Metazoa - 0; Fungi - 0; Plants - 160; Viruses - 0; Other Eukaryotes…
Potri.010G180300	(at3g48480 : 199.0) Cysteine proteinases superfamily protein; FUNCTIONS IN: cysteine-type peptidase activity; INVOLVED IN: proteolysis; LOCATED IN: cellular_component unknown; EXPRESSED IN: 7 plant structures; EXPRESSED DURING: 4 anthesis, F mature embryo stage, petal differentiation and expansion stage, E expanded cotyledon stage, D bilateral stage; CONTAINS InterPro DOMAIN/s: Peptidase C48, SUM…
Potri.010G203400	(at2g28930 : 529.0) protein kinase 1B (PK1B); FUNCTIONS IN: protein serine/threonine kinase activity, protein kinase activity, kinase activity, ATP binding; INVOLVED IN: protein amino acid phosphorylation; LOCATED IN: plasma membrane; EXPRESSED IN: 22 plant structures; EXPRESSED DURING: 13 growth stages; CONTAINS InterPro DOMAIN/s: Protein kinase, ATP binding site (InterPro:IPR017441), Protein ki…
Potri.010G204600	(at2g16050 : 147.0) Cysteine/Histidine-rich C1 domain family protein; CONTAINS InterPro DOMAIN/s: DC1 (InterPro:IPR004146); BEST Arabidopsis thaliana protein match is: Cysteine/Histidine-rich C1 domain family protein (TAIR:AT1G20990.1); Has 30201 Blast hits to 17322 proteins in 780 species: Archae - 12; Bacteria - 1396; Metazoa - 17338; Fungi - 3422; Plants - 5037; Viruses - 0; Other Eukaryotes -…
Potri.010G208000	(gnl|cdd|35753 : 141.0) no description available & (at5g02530 : 129.0) RNA-binding (RRM/RBD/RNP motifs) family protein; FUNCTIONS IN: nucleotide binding, nucleic acid binding; INVOLVED IN: biological_process unknown; LOCATED IN: cellular_component unknown; EXPRESSED IN: 22 plant structures; EXPRESSED DURING: 13 growth stages; CONTAINS InterPro DOMAIN/s: RNA recognition motif, RNP-1 (InterPro:IPR0…
Potri.011G005200	no hits & (original description: no original description)
Potri.011G021300	(at3g05660 : 256.0) receptor like protein 33 (RLP33); FUNCTIONS IN: kinase activity; INVOLVED IN: signal transduction, defense response; LOCATED IN: chloroplast; EXPRESSED IN: 10 plant structures; EXPRESSED DURING: 10 growth stages; CONTAINS InterPro DOMAIN/s: Leucine-rich repeat, typical subtype (InterPro:IPR003591), Leucine-rich repeat-containing N-terminal domain, type 2 (InterPro:IPR013210), …
Potri.011G037300	(at4g21390 : 935.0) B120; FUNCTIONS IN: protein serine/threonine kinase activity, sugar binding, protein kinase activity, ATP binding; INVOLVED IN: protein amino acid phosphorylation, recognition of pollen; LOCATED IN: plasma membrane; EXPRESSED IN: 13 plant structures; EXPRESSED DURING: 8 growth stages; CONTAINS InterPro DOMAIN/s: Curculin-like (mannose-binding) lectin (InterPro:IPR001480), PAN-…
Potri.011G041900	(at4g21450 : 327.0) PapD-like superfamily protein; FUNCTIONS IN: structural molecule activity; INVOLVED IN: biological_process unknown; EXPRESSED IN: 22 plant structures; EXPRESSED DURING: 13 growth stages; CONTAINS InterPro DOMAIN/s: PapD-like (InterPro:IPR008962), Major sperm protein (InterPro:IPR000535); BEST Arabidopsis thaliana protein match is: PapD-like superfamily protein (TAIR:AT4G05060.…
Potri.011G054000	(at1g28300 : 129.0) Transcription factor that contains a B3 domain, a DNA-binding motif unique to plants and characteristic of several transcription factors. Plays critical roles both early and late during embryo development. LEC2 RNA accumulates primarily during seed development. LEC2 is required for the maintenance of suspensor morphology, specification of cotyledon identity, progression throug…
Potri.011G055300	no hits & (original description: no original description)
Potri.011G065500	(at1g68810 : 113.0) basic helix-loop-helix (bHLH) DNA-binding superfamily protein; FUNCTIONS IN: DNA binding, sequence-specific DNA binding transcription factor activity; INVOLVED IN: regulation of transcription; LOCATED IN: nucleus; EXPRESSED IN: 20 plant structures; EXPRESSED DURING: 12 growth stages; CONTAINS InterPro DOMAIN/s: Helix-loop-helix DNA-binding domain (InterPro:IPR001092), Helix-lo…
Potri.011G084900	(at1g30080 : 524.0) Glycosyl hydrolase superfamily protein; FUNCTIONS IN: cation binding, hydrolase activity, hydrolyzing O-glycosyl compounds, catalytic activity; INVOLVED IN: carbohydrate metabolic process; LOCATED IN: endomembrane system; EXPRESSED IN: 9 plant structures; EXPRESSED DURING: 4 anthesis, F mature embryo stage, petal differentiation and expansion stage, E expanded cotyledon stage,…
Potri.011G089300	(at5g55060 : 738.0) unknown protein; FUNCTIONS IN: molecular_function unknown; INVOLVED IN: biological_process unknown; LOCATED IN: cellular_component unknown; EXPRESSED IN: 24 plant structures; EXPRESSED DURING: 15 growth stages; BEST Arabidopsis thaliana protein match is: unknown protein (TAIR:AT5G58510.1). & (gnl|cdd|37601 : 428.0) no description available & (reliability: 1476.0) & (original d…
Potri.011G134200	(at4g05320 : 787.0) One of five polyubiquitin genes in A. thaliana. These genes encode the highly conserved 76-amino acid protein ubiquitin that is covalently attached to substrate proteins targeting most for degradation. Polyubiquitin genes are characterized by the presence of tandem repeats of the 228 bp that encode a ubiquitin monomer. Induced by salicylic acid. Independent of NPR1 for their i…
Potri.011G139400	no hits & (original description: no original description)
Potri.012G028500	(at3g05660 : 356.0) receptor like protein 33 (RLP33); FUNCTIONS IN: kinase activity; INVOLVED IN: signal transduction, defense response; LOCATED IN: chloroplast; EXPRESSED IN: 10 plant structures; EXPRESSED DURING: 10 growth stages; CONTAINS InterPro DOMAIN/s: Leucine-rich repeat, typical subtype (InterPro:IPR003591), Leucine-rich repeat-containing N-terminal domain, type 2 (InterPro:IPR013210), …
Potri.012G041900	(gnl|cdd|36037 : 346.0) no description available & (at1g68090 : 338.0) Encodes a calcium-binding protein annexin (AnnAt5).; annexin 5 (ANN5); FUNCTIONS IN: calcium-dependent phospholipid binding, calcium ion binding; INVOLVED IN: response to red or far red light, response to water deprivation, response to salt stress, response to cold, response to heat; LOCATED IN: cellular_component unknown; EXP…
Potri.012G057300	(at5g08160 : 619.0) Encodes a serine/threonine protein kinase.; serine/threonine protein kinase 3 (PK3); FUNCTIONS IN: protein serine/threonine kinase activity, protein kinase activity, kinase activity, ATP binding; INVOLVED IN: protein amino acid phosphorylation; LOCATED IN: cellular_component unknown; EXPRESSED IN: 23 plant structures; EXPRESSED DURING: 15 growth stages; CONTAINS InterPro DOMAI…
Potri.012G079000	(at5g50000 : 668.0) Protein kinase superfamily protein; FUNCTIONS IN: protein serine/threonine/tyrosine kinase activity, kinase activity; INVOLVED IN: protein amino acid phosphorylation; LOCATED IN: plasma membrane; EXPRESSED IN: 24 plant structures; EXPRESSED DURING: 13 growth stages; CONTAINS InterPro DOMAIN/s: Protein kinase, catalytic domain (InterPro:IPR000719), Serine-threonine/tyrosine-pro…
Potri.012G093300	(at1g24440 : 306.0) RING/U-box superfamily protein; FUNCTIONS IN: zinc ion binding; EXPRESSED IN: 24 plant structures; EXPRESSED DURING: 15 growth stages; CONTAINS InterPro DOMAIN/s: Zinc finger, RING-type, conserved site (InterPro:IPR017907), Zinc finger, RING-type (InterPro:IPR001841); BEST Arabidopsis thaliana protein match is: RING/U-box superfamily protein (TAIR:AT1G13195.1); Has 869 Blast h…
Potri.012G105000	(at5g23690 : 667.0) Polynucleotide adenylyltransferase family protein; FUNCTIONS IN: RNA binding, nucleotidyltransferase activity; INVOLVED IN: RNA processing; EXPRESSED IN: 20 plant structures; EXPRESSED DURING: 12 growth stages; CONTAINS InterPro DOMAIN/s: Poly A polymerase, head domain (InterPro:IPR002646); BEST Arabidopsis thaliana protein match is: polynucleotide adenylyltransferase family p…
Potri.012G112000	(at5g51070 : 1273.0) ATP-dependent Clp protease regulatory subunit; EARLY RESPONSIVE TO DEHYDRATION 1 (ERD1); FUNCTIONS IN: nucleoside-triphosphatase activity, ATPase activity, nucleotide binding, ATP binding; INVOLVED IN: response to water deprivation; LOCATED IN: chloroplast stroma, chloroplast, chloroplast envelope; EXPRESSED IN: 22 plant structures; EXPRESSED DURING: 13 growth stages; CONTAIN…
Potri.012G141800	(gnl|cdd|70010 : 244.0) no description available & (at5g52390 : 202.0) PAR1 protein; FUNCTIONS IN: molecular_function unknown; INVOLVED IN: biological_process unknown; LOCATED IN: endomembrane system; EXPRESSED IN: 13 plant structures; EXPRESSED DURING: 8 growth stages; CONTAINS InterPro DOMAIN/s: PAR1 (InterPro:IPR009489); BEST Arabidopsis thaliana protein match is: PAR1 protein (TAIR:AT3G54040.…
Potri.013G062700	(ipr006927 : 1500.0) Protein of unknown function DUF639 & (at2g21720 : 817.0) Plant protein of unknown function (DUF639); CONTAINS InterPro DOMAIN/s: Protein of unknown function DUF639 (InterPro:IPR006927); BEST Arabidopsis thaliana protein match is: Plant protein of unknown function (DUF639) (TAIR:AT5G23390.1); Has 146 Blast hits to 143 proteins in 14 species: Archae - 0; Bacteria - 4; Metazoa -…
Potri.013G077800	(at5g60570 : 408.0) Galactose oxidase/kelch repeat superfamily protein; CONTAINS InterPro DOMAIN/s: Galactose oxidase/kelch, beta-propeller (InterPro:IPR011043), Kelch repeat type 1 (InterPro:IPR006652), Kelch related (InterPro:IPR013089), Kelch-type beta propeller (InterPro:IPR015915); BEST Arabidopsis thaliana protein match is: Galactose oxidase/kelch repeat superfamily protein (TAIR:AT1G26930.…
Potri.013G097000	(at5g17680 : 432.0) disease resistance protein (TIR-NBS-LRR class), putative; FUNCTIONS IN: transmembrane receptor activity, ATP binding; INVOLVED IN: signal transduction, defense response, apoptosis, innate immune response; LOCATED IN: intrinsic to membrane; EXPRESSED IN: 14 plant structures; EXPRESSED DURING: 6 growth stages; CONTAINS InterPro DOMAIN/s: Leucine-rich repeat, typical subtype (Int…
Potri.013G125000	(at3g54420 : 407.0) encodes an EP3 chitinase that is expressed during somatic embryogenesis in nursing cells surrounding the embryos but not in embryos themselves. The gene is also expressed in mature pollen and growing pollen tubes until they enter the receptive synergid, but not in endosperm and integuments as in carrot. Post-embryonically, expression is found in hydathodes, stipules, root epid…
Potri.013G131100	(at4g03560 : 911.0) Encodes a depolarization-activated Ca(2+) channel. Anti-sense experiments with this gene as well as Sucrose-H(+) symporters and complementation of yeast sucrose uptake mutant cch1 suggest that this protein mediates a voltage-activated Ca(2+ )influx. Mutants lack detectable SV channel activity suggesting TPC1 is essential component of the SV channel. Patch clamp analysis of los…
Potri.013G153400	(at2g38470 : 274.0) Member of the plant WRKY transcription factor family. Regulates the antagonistic relationship between defense pathways mediating responses to P. syringae and necrotrophic fungal pathogens. Located in nucleus. Involved in response to various abiotic stresses - especially salt stress.; WRKY DNA-binding protein 33 (WRKY33); CONTAINS InterPro DOMAIN/s: DNA-binding WRKY (InterPro:I…
Potri.013G158900	no hits & (original description: no original description)
Potri.014G006600	(at3g49800 : 268.0) BSD domain-containing protein; FUNCTIONS IN: molecular_function unknown; INVOLVED IN: biological_process unknown; LOCATED IN: cellular_component unknown; EXPRESSED IN: cultured cell; CONTAINS InterPro DOMAIN/s: BSD (InterPro:IPR005607); BEST Arabidopsis thaliana protein match is: BSD domain-containing protein (TAIR:AT5G65910.1); Has 225 Blast hits to 208 proteins in 30 species…
Potri.014G008400	(at3g49800 : 295.0) BSD domain-containing protein; FUNCTIONS IN: molecular_function unknown; INVOLVED IN: biological_process unknown; LOCATED IN: cellular_component unknown; EXPRESSED IN: cultured cell; CONTAINS InterPro DOMAIN/s: BSD (InterPro:IPR005607); BEST Arabidopsis thaliana protein match is: BSD domain-containing protein (TAIR:AT5G65910.1); Has 225 Blast hits to 208 proteins in 30 species…
Potri.014G017300	(at1g27730 : 172.0) Related to Cys2/His2-type zinc-finger proteins found in higher plants. Compensated for a subset of calcineurin deficiency in yeast. Salt tolerance produced by ZAT10 appeared to be partially dependent on ENA1/PMR2, a P-type ATPase required for Li+ and Na+ efflux in yeast. The protein is localized to the nucleus, acts as a transcriptional repressor and is responsive to chitin ol…
Potri.014G019400	(at4g24220 : 541.0) encodes a novel protein containing mammalian death domain involved in programmed cell death. Gene is expressed in vascular system and mutants carrying dominant mutation in the gene have defective vascular patterning. Gene expression is induced specifically by wounding.; VEIN PATTERNING 1 (VEP1); FUNCTIONS IN: binding, catalytic activity; INVOLVED IN: xylem and phloem pattern f…
Potri.014G022000	no hits & (original description: no original description)
Potri.014G023400	(at3g46630 : 218.0) Protein of unknown function (DUF3223); FUNCTIONS IN: molecular_function unknown; INVOLVED IN: biological_process unknown; LOCATED IN: chloroplast; EXPRESSED IN: 23 plant structures; EXPRESSED DURING: 15 growth stages; CONTAINS InterPro DOMAIN/s: Protein of unknown function DUF3223 (InterPro:IPR021602); BEST Arabidopsis thaliana protein match is: Protein of unknown function (DU…
Potri.014G024100	(at5g43060 : 644.0) Granulin repeat cysteine protease family protein; FUNCTIONS IN: cysteine-type peptidase activity, cysteine-type endopeptidase activity; INVOLVED IN: response to salt stress; LOCATED IN: vacuole; EXPRESSED IN: 24 plant structures; EXPRESSED DURING: 15 growth stages; CONTAINS InterPro DOMAIN/s: Peptidase C1A, papain (InterPro:IPR013128), Proteinase inhibitor I29, cathepsin prope…
Potri.014G028900	(at5g09890 : 777.0) Protein kinase family protein; FUNCTIONS IN: kinase activity; INVOLVED IN: protein amino acid phosphorylation; LOCATED IN: cytosol; EXPRESSED IN: 22 plant structures; EXPRESSED DURING: 13 growth stages; CONTAINS InterPro DOMAIN/s: Protein kinase, ATP binding site (InterPro:IPR017441), Serine/threonine-protein kinase domain (InterPro:IPR002290), Serine/threonine-protein kinase-…
Potri.014G035500	(at5g66850 : 406.0) member of MEKK subfamily; mitogen-activated protein kinase kinase kinase 5 (MAPKKK5); FUNCTIONS IN: protein serine/threonine kinase activity, protein kinase activity, kinase activity, ATP binding; INVOLVED IN: protein amino acid phosphorylation; LOCATED IN: plasma membrane; EXPRESSED IN: 22 plant structures; EXPRESSED DURING: 15 growth stages; CONTAINS InterPro DOMAIN/s: Prote…
Potri.014G048100	no hits & (original description: no original description)
Potri.014G061200	(at2g45130 : 130.0) SPX domain gene 3 (SPX3); CONTAINS InterPro DOMAIN/s: SPX, N-terminal (InterPro:IPR004331); BEST Arabidopsis thaliana protein match is: SPX domain gene 1 (TAIR:AT5G20150.1); Has 942 Blast hits to 942 proteins in 190 species: Archae - 0; Bacteria - 0; Metazoa - 232; Fungi - 375; Plants - 276; Viruses - 0; Other Eukaryotes - 59 (source: NCBI BLink). & (gnl|cdd|36376 : 98.5) no d…
Potri.014G067700	(at4g08900 : 603.0) Encodes an arginase, likely to be involved in polyamine biosynthesis in pollen.; arginase; FUNCTIONS IN: arginase activity, cobalt ion binding, agmatinase activity; INVOLVED IN: defense response to bacterium, arginine catabolic process, polyamine metabolic process; LOCATED IN: chloroplast; EXPRESSED IN: 8 plant structures; CONTAINS InterPro DOMAIN/s: Ureohydrolase (InterPro:IP…
Potri.014G077100	(at1g01860 : 413.0) dimethyladenosine transferase; PALEFACE 1 (PFC1); FUNCTIONS IN: mRNA (2-O-methyladenosine-N6-)-methyltransferase activity; INVOLVED IN: response to cold; LOCATED IN: chloroplast; EXPRESSED IN: 22 plant structures; EXPRESSED DURING: 13 growth stages; CONTAINS InterPro DOMAIN/s: Ribosomal RNA adenine methylase transferase, N-terminal (InterPro:IPR020598), Ribosomal RNA adenine m…
Potri.014G081600	(gnl|cdd|69222 : 619.0) no description available & (at2g45830 : 600.0) downstream target of AGL15 2 (DTA2); FUNCTIONS IN: molecular_function unknown; INVOLVED IN: biological_process unknown; LOCATED IN: mitochondrion; EXPRESSED IN: stem, hypocotyl, root; CONTAINS InterPro DOMAIN/s: Lipopolysaccharide-modifying protein (InterPro:IPR006598), Protein of unknown function DUF821, CAP10-like (InterPro:…
Potri.014G117200	no hits & (original description: no original description)
Potri.014G140200	(at3g02070 : 355.0) Cysteine proteinases superfamily protein; CONTAINS InterPro DOMAIN/s: Ovarian tumour, otubain (InterPro:IPR003323); BEST Arabidopsis thaliana protein match is: Cysteine proteinases superfamily protein (TAIR:AT3G22260.1); Has 783 Blast hits to 775 proteins in 156 species: Archae - 0; Bacteria - 0; Metazoa - 340; Fungi - 57; Plants - 249; Viruses - 10; Other Eukaryotes - 127 (so…
Potri.014G141400	(at4g18880 : 228.0) member of Heat Stress Transcription Factor (Hsf) family; heat shock transcription factor A4A (HSF A4A); FUNCTIONS IN: DNA binding, sequence-specific DNA binding transcription factor activity; INVOLVED IN: response to chitin; LOCATED IN: nucleus; EXPRESSED IN: 23 plant structures; EXPRESSED DURING: 13 growth stages; CONTAINS InterPro DOMAIN/s: Winged helix-turn-helix transcript…
Potri.014G158400	(at2g05790 : 714.0) O-Glycosyl hydrolases family 17 protein; FUNCTIONS IN: cation binding, hydrolase activity, hydrolyzing O-glycosyl compounds, catalytic activity; INVOLVED IN: carbohydrate metabolic process; LOCATED IN: endomembrane system; EXPRESSED IN: 22 plant structures; EXPRESSED DURING: 13 growth stages; CONTAINS InterPro DOMAIN/s: X8 (InterPro:IPR012946), Glycoside hydrolase, catalytic c…
Potri.014G159100	(at1g05000 : 312.0) Phosphotyrosine protein phosphatases superfamily protein; FUNCTIONS IN: phosphatase activity, protein tyrosine phosphatase activity, phosphoprotein phosphatase activity; INVOLVED IN: dephosphorylation; LOCATED IN: cellular_component unknown; EXPRESSED IN: 12 plant structures; EXPRESSED DURING: 8 growth stages; CONTAINS InterPro DOMAIN/s: Protein-tyrosine phosphatase, active si…
Potri.014G160500	(at2g04550 : 328.0) Encodes a protein phosphatase that interacts with MPK12, but not with other MAP kinases. It can dephosphorylate a dually phosphorylated MPK12 in vitro and can inactivate MPK12 in vivo. ibr5 mutants have reduced sensitivity to auxin and abscisic acid. IBR5 promotes auxin responses, including auxin-inducible transcription, differently than the TIR1 auxin receptor and without des…
Potri.014G168200	(gnl|cdd|86349 : 353.0) no description available & (at3g11480 : 267.0) The gene encodes a SABATH methyltransferase that methylates both salicylic acid and benzoic acid. It is highly expressed in flowers, induced by biotic and abiotic stress and thought to be involved in direct defense mechanism.; BSMT1; CONTAINS InterPro DOMAIN/s: SAM dependent carboxyl methyltransferase (InterPro:IPR005299); BES…
Potri.014G182500	(at2g16230 : 541.0) O-Glycosyl hydrolases family 17 protein; FUNCTIONS IN: cation binding, hydrolase activity, hydrolyzing O-glycosyl compounds, catalytic activity; INVOLVED IN: carbohydrate metabolic process; LOCATED IN: endomembrane system; EXPRESSED IN: root; CONTAINS InterPro DOMAIN/s: X8 (InterPro:IPR012946), Glycoside hydrolase, catalytic core (InterPro:IPR017853), Glycoside hydrolase, fami…
Potri.015G012000	(at5g53020 : 337.0) Ribonuclease P protein subunit P38-related; BEST Arabidopsis thaliana protein match is: Ribonuclease P protein subunit P38-related (TAIR:AT3G45900.1); Has 35333 Blast hits to 34131 proteins in 2444 species: Archae - 798; Bacteria - 22429; Metazoa - 974; Fungi - 991; Plants - 531; Viruses - 0; Other Eukaryotes - 9610 (source: NCBI BLink). & (gnl|cdd|36151 : 53.8) no description…
Potri.015G042800	(at4g37900 : 768.0) Protein of unknown function (duplicated DUF1399); CONTAINS InterPro DOMAIN/s: Protein of unknown function DUF1399 (InterPro:IPR009836); BEST Arabidopsis thaliana protein match is: Protein of unknown function (duplicated DUF1399) (TAIR:AT2G22660.2); Has 24258 Blast hits to 6156 proteins in 640 species: Archae - 4; Bacteria - 13513; Metazoa - 5207; Fungi - 694; Plants - 2964; Vi…
Potri.015G078200	(at5g62960 : 364.0) unknown protein; BEST Arabidopsis thaliana protein match is: unknown protein (TAIR:AT1G10660.1); Has 35333 Blast hits to 34131 proteins in 2444 species: Archae - 798; Bacteria - 22429; Metazoa - 974; Fungi - 991; Plants - 531; Viruses - 0; Other Eukaryotes - 9610 (source: NCBI BLink). & (reliability: 728.0) & (original description: no original description)
Potri.015G079700	(at5g63050 : 332.0) embryo defective 2759 (EMB2759); FUNCTIONS IN: molecular_function unknown; INVOLVED IN: embryo development ending in seed dormancy; EXPRESSED IN: 23 plant structures; EXPRESSED DURING: 15 growth stages. & (reliability: 664.0) & (original description: no original description)
Potri.015G080000	(gnl|cdd|68407 : 190.0) no description available & (at1g17100 : 150.0) SOUL heme-binding family protein; FUNCTIONS IN: binding; INVOLVED IN: biological_process unknown; LOCATED IN: plasma membrane, vacuole; EXPRESSED IN: 24 plant structures; EXPRESSED DURING: 14 growth stages; CONTAINS InterPro DOMAIN/s: SOUL haem-binding protein (InterPro:IPR006917); BEST Arabidopsis thaliana protein match is: S…
Potri.015G084000	(at4g24690 : 476.0) ubiquitin-associated (UBA)/TS-N domain-containing protein / octicosapeptide/Phox/Bemp1 (PB1) domain-containing protein; FUNCTIONS IN: zinc ion binding; INVOLVED IN: biological_process unknown; LOCATED IN: cytoplasm; EXPRESSED IN: 24 plant structures; EXPRESSED DURING: 15 growth stages; CONTAINS InterPro DOMAIN/s: Octicosapeptide/Phox/Bem1p (InterPro:IPR000270), Ubiquitin-assoc…
Potri.015G087200	(at5g50230 : 757.0) Transducin/WD40 repeat-like superfamily protein; CONTAINS InterPro DOMAIN/s: WD40 repeat 2 (InterPro:IPR019782), WD40 repeat, conserved site (InterPro:IPR019775), WD40 repeat (InterPro:IPR001680), Autophagy-related protein 16 (InterPro:IPR013923), G-protein beta WD-40 repeat, region (InterPro:IPR020472), WD40 repeat-like-containing domain (InterPro:IPR011046), WD40-repeat-cont…
Potri.015G097400	(at3g48590 : 305.0) Encodes a protein with similarity to a subunit of the CCAAT promoter motif binding complex of yeast.One of two members of this class (HAP5A) and expressed in vegetative and reproductive tissues.; "nuclear factor Y, subunit C1" (NF-YC1); CONTAINS InterPro DOMAIN/s: Transcription factor CBF/NF-Y/archaeal histone (InterPro:IPR003958), Histone-fold (InterPro:IPR009072); BEST Arabi…
Potri.015G098900	(at5g50570 : 218.0) Squamosa promoter-binding protein-like (SBP domain) transcription factor family protein; FUNCTIONS IN: DNA binding, sequence-specific DNA binding transcription factor activity; INVOLVED IN: regulation of transcription; LOCATED IN: nucleus; CONTAINS InterPro DOMAIN/s: Transcription factor, SBP-box (InterPro:IPR004333); BEST Arabidopsis thaliana protein match is: Squamosa promot…
Potri.015G102100	(at5g13180 : 228.0) Encodes a NAC domain transcription factor that interacts with VND7 and negatively regulates xylem vessel formation.; NAC domain containing protein 83 (NAC083); CONTAINS InterPro DOMAIN/s: No apical meristem (NAM) protein (InterPro:IPR003441); BEST Arabidopsis thaliana protein match is: NAC domain containing protein 41 (TAIR:AT2G33480.1); Has 1807 Blast hits to 1807 proteins in…
Potri.015G123900	(at2g35110 : 738.0) Component of the WAVE protein complex which act as activators of ARP2/3 complex involved in actin nucleation. Required for trichome morphogenesis. Mutant displays distorted trichomes, a phenotype that can be phenocopied by treatment of WT plants with actin-interacting drugs.; GNARLED (GRL); CONTAINS InterPro DOMAIN/s: Nck-associated protein 1 (InterPro:IPR019137); Has 35333 Bl…
Potri.015G124000	(at2g35110 : 368.0) Component of the WAVE protein complex which act as activators of ARP2/3 complex involved in actin nucleation. Required for trichome morphogenesis. Mutant displays distorted trichomes, a phenotype that can be phenocopied by treatment of WT plants with actin-interacting drugs.; GNARLED (GRL); CONTAINS InterPro DOMAIN/s: Nck-associated protein 1 (InterPro:IPR019137); Has 35333 Bl…
Potri.015G131700	(at4g25370 : 225.0) Double Clp-N motif protein; FUNCTIONS IN: ATP binding; INVOLVED IN: protein metabolic process; LOCATED IN: thylakoid, plastid stroma, chloroplast stroma, chloroplast, chloroplast envelope; EXPRESSED IN: 22 plant structures; EXPRESSED DURING: 13 growth stages; CONTAINS InterPro DOMAIN/s: Clp, N-terminal (InterPro:IPR004176); BEST Arabidopsis thaliana protein match is: Double Cl…
Potri.015G134900	(at5g51830 : 446.0) pfkB-like carbohydrate kinase family protein; FUNCTIONS IN: kinase activity, ribokinase activity; INVOLVED IN: response to cadmium ion; LOCATED IN: cellular_component unknown; EXPRESSED IN: 23 plant structures; EXPRESSED DURING: 13 growth stages; CONTAINS InterPro DOMAIN/s: Carbohydrate/purine kinase (InterPro:IPR011611), Ribokinase (InterPro:IPR002139), Carbohydrate/puine kin…
Potri.016G009700	(at4g17230 : 665.0) Encodes a scarecrow-like protein (SCL13). Member of GRAS gene family.; SCARECROW-like 13 (SCL13); CONTAINS InterPro DOMAIN/s: Transcription factor GRAS (InterPro:IPR005202); BEST Arabidopsis thaliana protein match is: scarecrow-like 5 (TAIR:AT1G50600.1); Has 2512 Blast hits to 2467 proteins in 302 species: Archae - 0; Bacteria - 4; Metazoa - 0; Fungi - 0; Plants - 2508; Viruse…
Potri.016G017900	no hits & (original description: no original description)
Potri.016G019100	no hits & (original description: no original description)
Potri.016G019200	no hits & (original description: no original description)
Potri.016G024600	(at3g56810 : 69.7) unknown protein; FUNCTIONS IN: molecular_function unknown; INVOLVED IN: biological_process unknown; LOCATED IN: chloroplast; EXPRESSED IN: 22 plant structures; EXPRESSED DURING: 13 growth stages; Has 14 Blast hits to 14 proteins in 7 species: Archae - 0; Bacteria - 0; Metazoa - 0; Fungi - 0; Plants - 14; Viruses - 0; Other Eukaryotes - 0 (source: NCBI BLink). & (reliability: 13…
Potri.016G032700	(at3g56690 : 73.2) encodes a protein similar to ATPases and binds to calmodulin in vitro. This is a single-copy gene and is expressed in all tissues examined.; Cam interacting protein 111 (CIP111); FUNCTIONS IN: ATPase activity, calmodulin binding; LOCATED IN: chloroplast thylakoid membrane, chloroplast; EXPRESSED IN: 16 plant structures; EXPRESSED DURING: 6 growth stages; CONTAINS InterPro DOMAI…
Potri.016G050900	(at3g57810 : 300.0) Cysteine proteinases superfamily protein; FUNCTIONS IN: cysteine-type peptidase activity; INVOLVED IN: biological_process unknown; EXPRESSED IN: 22 plant structures; EXPRESSED DURING: 13 growth stages; CONTAINS InterPro DOMAIN/s: Ovarian tumour, otubain (InterPro:IPR003323); BEST Arabidopsis thaliana protein match is: Cysteine proteinases superfamily protein (TAIR:AT2G38025.1)…
Potri.016G059300	(at5g06700 : 633.0) Encodes a member of the TBL (TRICHOME BIREFRINGENCE-LIKE) gene family containing a plant-specific DUF231 (domain of unknown function) domain. TBL gene family has 46 members, two of which (TBR/AT5G06700 and TBL3/AT5G01360) have been shown to be involved in the synthesis and deposition of secondary wall cellulose, presumably by influencing the esterification state of pectic poly…
Potri.016G064800	(at5g06580 : 876.0) Encodes a protein with glycolate dehydrogenase activity, which was shown to complement various subunits of the E. coli glycolate oxidase complex. It has not been ruled out that the enzyme might be involved in other catalytic activities in vivo.; FAD-linked oxidases family protein; FUNCTIONS IN: glycolate oxidase activity, glycolate dehydrogenase activity, D-lactate dehydrogena…
Potri.016G071300	(at1g26850 : 87.4) S-adenosyl-L-methionine-dependent methyltransferases superfamily protein; LOCATED IN: Golgi apparatus, membrane; EXPRESSED IN: 25 plant structures; EXPRESSED DURING: 15 growth stages; CONTAINS InterPro DOMAIN/s: Protein of unknown function DUF248, methyltransferase putative (InterPro:IPR004159); BEST Arabidopsis thaliana protein match is: S-adenosyl-L-methionine-dependent methy…
Potri.016G072500	(at5g06280 : 53.5) unknown protein; BEST Arabidopsis thaliana protein match is: unknown protein (TAIR:AT3G52520.1); Has 35333 Blast hits to 34131 proteins in 2444 species: Archae - 798; Bacteria - 22429; Metazoa - 974; Fungi - 991; Plants - 531; Viruses - 0; Other Eukaryotes - 9610 (source: NCBI BLink). & (reliability: 107.0) & (original description: no original description)
Potri.016G079500	(at2g36220 : 132.0) unknown protein; BEST Arabidopsis thaliana protein match is: unknown protein (TAIR:AT3G52710.1); Has 74 Blast hits to 74 proteins in 10 species: Archae - 0; Bacteria - 0; Metazoa - 0; Fungi - 0; Plants - 74; Viruses - 0; Other Eukaryotes - 0 (source: NCBI BLink). & (reliability: 264.0) & (original description: no original description)
Potri.016G085200	(at5g02880 : 1571.0) encodes a ubiquitin-protein ligase containing a HECT domain. There are six other HECT-domain UPLs in Arabidopsis.; ubiquitin-protein ligase 4 (UPL4); CONTAINS InterPro DOMAIN/s: Armadillo-like helical (InterPro:IPR011989), Armadillo-type fold (InterPro:IPR016024), HECT (InterPro:IPR000569); BEST Arabidopsis thaliana protein match is: HEAT repeat ;HECT-domain (ubiquitin-transf…
Potri.016G089300	(p49299|cysz_cucma : 857.0) Citrate synthase, glyoxysomal precursor (EC 2.3.3.1) (GCS) - Cucurbita maxima (Pumpkin) (Winter squash) & (at2g42790 : 838.0) Encodes a peroxisomal citrate synthase that is expressed throughout seedling and shoot development.; citrate synthase 3 (CSY3); FUNCTIONS IN: citrate (SI)-synthase activity; INVOLVED IN: fatty acid beta-oxidation, tricarboxylic acid cycle; LOCAT…
Potri.016G089500	(at2g37170 : 440.0) a member of the plasma membrane intrinsic protein subfamily PIP2. localizes to the plasma membrane and exhibits water transport activity in Xenopus oocyte. expressed specifically in the vascular bundles and protein level increases slightly during leaf dev; plasma membrane intrinsic protein 2 (PIP2B); FUNCTIONS IN: water channel activity; INVOLVED IN: response to water deprivat…
Potri.016G114100	no hits & (original description: no original description)
Potri.016G133400	(at3g51730 : 164.0) saposin B domain-containing protein; FUNCTIONS IN: molecular_function unknown; INVOLVED IN: lipid metabolic process; LOCATED IN: vacuole; EXPRESSED IN: 23 plant structures; EXPRESSED DURING: 15 growth stages; CONTAINS InterPro DOMAIN/s: Saposin B (InterPro:IPR008139), Saposin-like (InterPro:IPR011001), Saposin-like type B, 1 (InterPro:IPR007856), Saposin-like type B, 2 (InterP…
Potri.016G143200	(at5g01020 : 658.0) Protein kinase superfamily protein; FUNCTIONS IN: protein serine/threonine kinase activity, protein kinase activity, kinase activity, ATP binding; INVOLVED IN: protein amino acid phosphorylation, N-terminal protein myristoylation; LOCATED IN: plasma membrane; EXPRESSED IN: 22 plant structures; EXPRESSED DURING: 13 growth stages; CONTAINS InterPro DOMAIN/s: Protein kinase, ATP …
Potri.017G011000	(original description: no original description)
Potri.017G029700	(at3g07490 : 189.0) A member of ARF GAP domain (AGD), A thaliana has 15 members, grouped into four classes.; ARF-GAP domain 11 (AGD11); FUNCTIONS IN: calcium ion binding; LOCATED IN: cellular_component unknown; EXPRESSED IN: male gametophyte, pollen tube; EXPRESSED DURING: L mature pollen stage, M germinated pollen stage; CONTAINS InterPro DOMAIN/s: Parvalbumin (InterPro:IPR008080), EF-Hand 1, ca…
Potri.017G050000	(at2g14095 : 115.0) unknown protein; FUNCTIONS IN: molecular_function unknown; INVOLVED IN: biological_process unknown; LOCATED IN: mitochondrion; EXPRESSED IN: 7 plant structures; EXPRESSED DURING: 4 anthesis, C globular stage, petal differentiation and expansion stage; Has 106 Blast hits to 103 proteins in 21 species: Archae - 0; Bacteria - 5; Metazoa - 0; Fungi - 4; Plants - 87; Viruses - 0; O…
Potri.017G053100	(at1g02170 : 375.0) Metacaspase AtMCP1b. Arginine/lysine-specific cysteine protease activity. Induces apoptosis in yeast. Contains Pfam profile PF00656: ICE-like protease (caspase) p20 domain; metacaspase 1 (AMC1); FUNCTIONS IN: cysteine-type endopeptidase activity; INVOLVED IN: proteolysis, induction of apoptosis; LOCATED IN: chloroplast; EXPRESSED IN: 23 plant structures; EXPRESSED DURING: 15 g…
Potri.017G088000	(at3g29180 : 595.0) Protein of unknown function (DUF1336); CONTAINS InterPro DOMAIN/s: Protein of unknown function DUF1336 (InterPro:IPR009769); BEST Arabidopsis thaliana protein match is: Protein of unknown function (DUF1336) (TAIR:AT5G39430.1). & (gnl|cdd|70520 : 299.0) no description available & (ipr009769 : 183.29051) Domain of unknown function DUF1336 & (reliability: 1190.0) & (original desc…
Potri.017G111700	(at5g38630 : 296.0) Encodes for cytochrome b561.; cytochrome B561-1 (CYB-1); FUNCTIONS IN: carbon-monoxide oxygenase activity; LOCATED IN: endomembrane system, integral to membrane; EXPRESSED IN: 24 plant structures; EXPRESSED DURING: 15 growth stages; CONTAINS InterPro DOMAIN/s: Cytochrome b561, eukaryote (InterPro:IPR004877), Cytochrome b561/ferric reductase transmembrane (InterPro:IPR006593); …
Potri.017G126200	(at5g37770 : 139.0) Encodes a protein with 40% similarity to calmodulin. Binds Ca(2+) and, as a consequence, undergoes conformational changes. CML24 expression occurs in all major organs, and transcript levels are increased from 2- to 15-fold in plants subjected to touch, darkness, heat, cold, hydrogen peroxide, abscisic acid (ABA), and indole-3-acetic acid. However, CML24 protein accumulation ch…
Potri.017G128600	(at3g03341 : 101.0) unknown protein; Has 30201 Blast hits to 17322 proteins in 780 species: Archae - 12; Bacteria - 1396; Metazoa - 17338; Fungi - 3422; Plants - 5037; Viruses - 0; Other Eukaryotes - 2996 (source: NCBI BLink). & (reliability: 202.0) & (original description: no original description)
Potri.018G004700	no hits & (original description: no original description)
Potri.018G007000	(at4g31470 : 186.0) CAP (Cysteine-rich secretory proteins, Antigen 5, and Pathogenesis-related 1 protein) superfamily protein; FUNCTIONS IN: molecular_function unknown; INVOLVED IN: biological_process unknown; LOCATED IN: endomembrane system, extracellular region; EXPRESSED IN: root; CONTAINS InterPro DOMAIN/s: Allergen V5/Tpx-1 related, conserved site (InterPro:IPR018244), Allergen V5/Tpx-1 rela…
Potri.018G071500	(at1g11020 : 391.0) RING/FYVE/PHD zinc finger superfamily protein; FUNCTIONS IN: zinc ion binding; EXPRESSED IN: 24 plant structures; EXPRESSED DURING: 15 growth stages; CONTAINS InterPro DOMAIN/s: Zinc finger, C3HC4 RING-type (InterPro:IPR018957), Zinc finger, RING-CH-type (InterPro:IPR011016); BEST Arabidopsis thaliana protein match is: RING/FYVE/PHD zinc finger superfamily protein (TAIR:AT2G22…
Potri.018G072100	no hits & (original description: no original description)
Potri.018G079300	(gnl|cdd|57946 : 267.0) no description available & (p31583|rhn1_nicpl : 249.0) Ras-related protein RHN1 - Nicotiana plumbaginifolia (Leadwort-leaved tobacco) & (gnl|cdd|35315 : 246.0) no description available & (at5g45130 : 237.0) small GTP binding protein; RAB homolog 1 (RHA1); FUNCTIONS IN: GTP binding; INVOLVED IN: protein transport, small GTPase mediated signal transduction; LOCATED IN: endom…
Potri.018G094000	(at5g57500 : 491.0) Galactosyltransferase family protein; FUNCTIONS IN: transferase activity, transferring glycosyl groups; INVOLVED IN: protein amino acid glycosylation; LOCATED IN: endomembrane system, membrane; EXPRESSED IN: 17 plant structures; EXPRESSED DURING: 10 growth stages; CONTAINS InterPro DOMAIN/s: Glycosyl transferase, family 31 (InterPro:IPR002659); BEST Arabidopsis thaliana protei…
Potri.018G103000	(at4g30790 : 1291.0) INVOLVED IN: autophagy; EXPRESSED IN: 24 plant structures; EXPRESSED DURING: 15 growth stages; CONTAINS InterPro DOMAIN/s: Autophagy-related protein 17 (InterPro:IPR007240), Autophagy-related protein 11 (InterPro:IPR019460); Has 8793 Blast hits to 6268 proteins in 570 species: Archae - 89; Bacteria - 657; Metazoa - 4844; Fungi - 808; Plants - 441; Viruses - 15; Other Eukaryot…
Potri.018G114200	(at5g62865 : 53.5) unknown protein; BEST Arabidopsis thaliana protein match is: unknown protein (TAIR:AT3G48020.1). & (reliability: 107.0) & (original description: no original description)
Potri.018G127500	(at5g52580 : 904.0) RabGAP/TBC domain-containing protein; FUNCTIONS IN: RAB GTPase activator activity; INVOLVED IN: regulation of Rab GTPase activity; LOCATED IN: intracellular; EXPRESSED IN: 22 plant structures; EXPRESSED DURING: 13 growth stages; CONTAINS InterPro DOMAIN/s: RabGAP/TBC (InterPro:IPR000195), Protein of unknown function DUF3548 (InterPro:IPR021935); BEST Arabidopsis thaliana prote…
Potri.018G129500	(at2g26600 : 533.0) Glycosyl hydrolase superfamily protein; FUNCTIONS IN: cation binding, hydrolase activity, hydrolyzing O-glycosyl compounds, catalytic activity; INVOLVED IN: carbohydrate metabolic process; LOCATED IN: anchored to membrane; EXPRESSED IN: 22 plant structures; EXPRESSED DURING: 13 growth stages; CONTAINS InterPro DOMAIN/s: Glycoside hydrolase, catalytic core (InterPro:IPR017853),…
Potri.018G131100	(at3g15760 : 70.5) unknown protein; FUNCTIONS IN: molecular_function unknown; INVOLVED IN: biological_process unknown; LOCATED IN: endomembrane system; EXPRESSED IN: 22 plant structures; EXPRESSED DURING: 10 growth stages; BEST Arabidopsis thaliana protein match is: unknown protein (TAIR:AT1G52565.1); Has 42 Blast hits to 42 proteins in 10 species: Archae - 0; Bacteria - 0; Metazoa - 0; Fungi - 0…
Potri.018G136300	(gnl|cdd|39857 : 329.0) no description available & (at4g27220 : 323.0) NB-ARC domain-containing disease resistance protein; FUNCTIONS IN: ATP binding; INVOLVED IN: defense response, apoptosis; CONTAINS InterPro DOMAIN/s: NB-ARC (InterPro:IPR002182), Leucine-rich repeat (InterPro:IPR001611), Disease resistance protein (InterPro:IPR000767); BEST Arabidopsis thaliana protein match is: NB-ARC domain-…
Potri.019G014500	(gnl|cdd|39857 : 360.0) no description available & (at4g27220 : 275.0) NB-ARC domain-containing disease resistance protein; FUNCTIONS IN: ATP binding; INVOLVED IN: defense response, apoptosis; CONTAINS InterPro DOMAIN/s: NB-ARC (InterPro:IPR002182), Leucine-rich repeat (InterPro:IPR001611), Disease resistance protein (InterPro:IPR000767); BEST Arabidopsis thaliana protein match is: NB-ARC domain-…
Potri.019G031600	(at5g18270 : 317.0) Arabidopsis NAC domain containing protein 87 (ANAC087); FUNCTIONS IN: sequence-specific DNA binding transcription factor activity; INVOLVED IN: multicellular organismal development, regulation of transcription; LOCATED IN: cellular_component unknown; EXPRESSED IN: 12 plant structures; EXPRESSED DURING: LP.06 six leaves visible, LP.04 four leaves visible, 4 anthesis, C globular…
Potri.019G035000	(at5g18150 : 104.0) Methyltransferase-related protein; FUNCTIONS IN: molecular_function unknown; INVOLVED IN: biological_process unknown; LOCATED IN: endomembrane system; EXPRESSED IN: 24 plant structures; EXPRESSED DURING: 15 growth stages; BEST Arabidopsis thaliana protein match is: unknown protein (TAIR:AT5G14602.1); Has 1807 Blast hits to 1807 proteins in 277 species: Archae - 0; Bacteria - 0…
Potri.019G065400	(at4g19985 : 211.0) Acyl-CoA N-acyltransferases (NAT) superfamily protein; FUNCTIONS IN: N-acetyltransferase activity; INVOLVED IN: N-terminal protein myristoylation, metabolic process; EXPRESSED IN: 23 plant structures; EXPRESSED DURING: 15 growth stages; CONTAINS InterPro DOMAIN/s: GCN5-related N-acetyltransferase, C-terminal (InterPro:IPR022610), GCN5-related N-acetyltransferase (InterPro:IPR0…
Potri.019G076800	(at1g71692 : 221.0) Encodes a member of the MADS box family of transcription factors. Involved in root cell differentiation and flowering time. Loss of function mutations have abnormal cellular differentiation in the roots and are late flowering. AGL12 along with AGL14, and AGL17 is preferentially expressed in root tissues and represent the only characterized MADS box genes expressed in roots.; A…
Potri.019G077400	(at4g09900 : 537.0) Encodes a protein predicted to act as a carboxylesterase. It has similarity to the SABP2 methyl salicylate esterase from tobacco. This protein does not act on methyl IAA, methyl JA, MeSA, MeGA4, or MEGA9 in vitro.; methyl esterase 12 (MES12); CONTAINS InterPro DOMAIN/s: Alpha/beta hydrolase fold-1 (InterPro:IPR000073); BEST Arabidopsis thaliana protein match is: methyl esteras…
Potri.019G098800	(at4g16860 : 246.0) Confers resistance to Peronospora parasitica. RPP4 is coordinately regulated by transcriptional activation and RNA silencing.; recognition of peronospora parasitica 4 (RPP4); FUNCTIONS IN: LRR domain binding; INVOLVED IN: defense response to fungus, incompatible interaction, defense response; LOCATED IN: intrinsic to membrane; EXPRESSED IN: 22 plant structures; EXPRESSED DURIN…
Potri.019G116500	(at4g10270 : 94.7) Wound-responsive family protein; CONTAINS InterPro DOMAIN/s: Protein of unknown function wound-induced (InterPro:IPR022251); BEST Arabidopsis thaliana protein match is: Wound-responsive family protein (TAIR:AT4G10265.1); Has 183 Blast hits to 182 proteins in 16 species: Archae - 0; Bacteria - 0; Metazoa - 0; Fungi - 0; Plants - 183; Viruses - 0; Other Eukaryotes - 0 (source: NC…
Potri.T001400	(at5g36930 : 254.0) Disease resistance protein (TIR-NBS-LRR class) family; FUNCTIONS IN: transmembrane receptor activity, ATP binding; INVOLVED IN: signal transduction, defense response, apoptosis, innate immune response; LOCATED IN: intrinsic to membrane; EXPRESSED IN: 19 plant structures; EXPRESSED DURING: 13 growth stages; CONTAINS InterPro DOMAIN/s: NB-ARC (InterPro:IPR002182), Toll-Interleuk…
Potri.T013900	(gnl|cdd|39857 : 348.0) no description available & (at4g27220 : 312.0) NB-ARC domain-containing disease resistance protein; FUNCTIONS IN: ATP binding; INVOLVED IN: defense response, apoptosis; CONTAINS InterPro DOMAIN/s: NB-ARC (InterPro:IPR002182), Leucine-rich repeat (InterPro:IPR001611), Disease resistance protein (InterPro:IPR000767); BEST Arabidopsis thaliana protein match is: NB-ARC domain-…
Potri.T021200	(at4g27290 : 844.0) S-locus lectin protein kinase family protein; FUNCTIONS IN: sugar binding, protein serine/threonine kinase activity, protein kinase activity, ATP binding; INVOLVED IN: protein amino acid phosphorylation, recognition of pollen; LOCATED IN: endomembrane system; CONTAINS InterPro DOMAIN/s: Curculin-like (mannose-binding) lectin (InterPro:IPR001480), Apple-like (InterPro:IPR003609…
Potri.T045400	(at4g15093 : 337.0) catalytic LigB subunit of aromatic ring-opening dioxygenase family; FUNCTIONS IN: oxidoreductase activity, ferrous iron binding, zinc ion binding, oxidoreductase activity, acting on single donors with incorporation of molecular oxygen; INVOLVED IN: oxidation reduction, cellular aromatic compound metabolic process; LOCATED IN: cellular_component unknown; EXPRESSED IN: 24 plant …
Potri.T053000	(gnl|cdd|39857 : 360.0) no description available & (at4g27220 : 293.0) NB-ARC domain-containing disease resistance protein; FUNCTIONS IN: ATP binding; INVOLVED IN: defense response, apoptosis; CONTAINS InterPro DOMAIN/s: NB-ARC (InterPro:IPR002182), Leucine-rich repeat (InterPro:IPR001611), Disease resistance protein (InterPro:IPR000767); BEST Arabidopsis thaliana protein match is: NB-ARC domain-…
Potri.T076700	(gnl|cdd|36410 : 507.0) no description available & (at1g26320 : 488.0) Zinc-binding dehydrogenase family protein; FUNCTIONS IN: oxidoreductase activity, binding, zinc ion binding, catalytic activity; INVOLVED IN: response to oxidative stress; EXPRESSED IN: 7 plant structures; EXPRESSED DURING: L mature pollen stage, M germinated pollen stage, 4 anthesis, petal differentiation and expansion stage;…
Potri.T083500	(at3g53810 : 656.0) Concanavalin A-like lectin protein kinase family protein; FUNCTIONS IN: kinase activity; INVOLVED IN: protein amino acid phosphorylation; LOCATED IN: endomembrane system; EXPRESSED IN: 22 plant structures; EXPRESSED DURING: 11 growth stages; CONTAINS InterPro DOMAIN/s: Legume lectin, beta chain (InterPro:IPR001220), Protein kinase, ATP binding site (InterPro:IPR017441), Serine…
Potri.T084600	(at5g60900 : 275.0) Encodes a receptor-like protein kinase.; receptor-like protein kinase 1 (RLK1); FUNCTIONS IN: in 6 functions; INVOLVED IN: protein amino acid phosphorylation; LOCATED IN: endomembrane system; EXPRESSED IN: 23 plant structures; EXPRESSED DURING: 13 growth stages; CONTAINS InterPro DOMAIN/s: Curculin-like (mannose-binding) lectin (InterPro:IPR001480), Protein kinase, ATP binding…
Potri.T107800	(at5g48920 : 65.5) tracheary element differentiation-related 7 (TED7); BEST Arabidopsis thaliana protein match is: tracheary element differentiation-related 6 (TAIR:AT1G43790.1); Has 1807 Blast hits to 1807 proteins in 277 species: Archae - 0; Bacteria - 0; Metazoa - 736; Fungi - 347; Plants - 385; Viruses - 0; Other Eukaryotes - 339 (source: NCBI BLink). & (gnl|cdd|37135 : 62.7) no description a…
Potri.T113200	(at5g38260 : 101.0) Protein kinase superfamily protein; FUNCTIONS IN: kinase activity; INVOLVED IN: protein amino acid phosphorylation; LOCATED IN: endomembrane system; CONTAINS InterPro DOMAIN/s: Protein kinase, ATP binding site (InterPro:IPR017441), Protein kinase, catalytic domain (InterPro:IPR000719), Serine-threonine/tyrosine-protein kinase (InterPro:IPR001245), Protein kinase-like domain (I…
Potri.T117700	(gnl|cdd|39857 : 312.0) no description available & (at3g14470 : 290.0) NB-ARC domain-containing disease resistance protein; FUNCTIONS IN: protein binding; INVOLVED IN: apoptosis, defense response; LOCATED IN: endomembrane system; EXPRESSED IN: 23 plant structures; EXPRESSED DURING: 14 growth stages; CONTAINS InterPro DOMAIN/s: Leucine-rich repeat-containing protein (InterPro:IPR015766), NB-ARC (I…
Potri.T137600	(at4g15470 : 121.0) Bax inhibitor-1 family protein; CONTAINS InterPro DOMAIN/s: Inhibitor of apoptosis-promoting Bax1 related (InterPro:IPR006214); BEST Arabidopsis thaliana protein match is: Bax inhibitor-1 family protein (TAIR:AT1G03070.2); Has 30201 Blast hits to 17322 proteins in 780 species: Archae - 12; Bacteria - 1396; Metazoa - 17338; Fungi - 3422; Plants - 5037; Viruses - 0; Other Eukary…
Potri.T147100	(at5g50340 : 511.0) ATP-dependent peptidases;nucleotide binding;serine-type endopeptidases;DNA helicases;ATP binding;damaged DNA binding;nucleoside-triphosphatases; FUNCTIONS IN: in 7 functions; INVOLVED IN: DNA repair, proteolysis, DNA replication; LOCATED IN: cellular_component unknown; EXPRESSED IN: 22 plant structures; EXPRESSED DURING: 13 growth stages; CONTAINS InterPro DOMAIN/s: Peptidase …
Potri.T154400	no hits & (original description: no original description)
Potri.T157200	no hits & (original description: no original description)
Potri.T176900	(at3g06670 : 248.0) binding; FUNCTIONS IN: binding; INVOLVED IN: biological_process unknown; LOCATED IN: cellular_component unknown; EXPRESSED IN: 23 plant structures; EXPRESSED DURING: 13 growth stages; CONTAINS InterPro DOMAIN/s: Armadillo-type fold (InterPro:IPR016024), Protein of unknown function DUF625 (InterPro:IPR006887); BEST Arabidopsis thaliana protein match is: unknown protein (TAIR:AT…
Potri.T179500	no hits & (original description: no original description)
